# Supplementary material for: Numerous cultivated and uncultivated viruses encode ribosomal proteins
Source: Nat Commun. 2019 Feb 14;10:752. doi: 10.1038/s41467-019-08672-6 (PMC6375957; doi:10.1038/s41467-019-08672-6)
Supplement: Supplementary file 4 — Supplementary Data 1 [file 41467_2019_8672_MOESM4_ESM.xlsx]

## Sheet: Host prediction
Contig	Ribosomal protein	Host (CRISPR)	Host (blastn)	Host (k-mer frequency)
2061766007_a_rumenHiSeq_NODE_327410_len_40896_cov_2_350548-circular	Ribosomal_L12			650716070;2513237182;2512564039;2675903231 (Bacteria;Firmicutes;Bacilli;Bacillales;mix;mix;mix)
3300001357_a_JGI11876J14442_10000001	Ribosomal_L12	2585427572_____BIN861_scaffold11_size54788.11_____crt_____Locus_1_____Spacer_41 (Bacteria;Bacteroidetes;unclassified;unclassified;unclassified;unclassified;unclassified)
3300003838_a_Ga0058691_1001288	Ribosomal_L19			2571042815;2703718695;2600255256;2576861733;2600255310 (Bacteria;Proteobacteria;Gammaproteobacteria;Enterobacterales;Enterobacteriaceae;mix;mix)
GOV_bin_1098_contig-100_0	Ribosomal_S21			TARA_067_SRF_0.22-0.45_scaffold202451_1 (Bacteria;Firmicutes;Bacillales;Paenibacillaceae;Paenibacillus)
GOV_bin_1130_contig-100_10	Ribosomal_S21		TARA_111_SRF_0.22-3_scaffold102495_1 (Bacteria;Proteobacteria;Alphaproteobacteria)	TARA_111_SRF_0.22-3_scaffold102495_1 (Bacteria;Proteobacteria;Alphaproteobacteria)
GOV_bin_1324_contig-100_7	Ribosomal_S21			TARA_133_SRF_0.22-3_scaffold204826_1 (Bacteria;Verrucomicrobia;Verrucomicrobiae;Verrucomicrobiales;Verrucomicrobiaceae;Akkermansia)
GOV_bin_1381_contig-100_3	Ribosomal_S21		TARA_038_DCM_0.22-1.6_scaffold139028_1 (Bacteria;Proteobacteria;Gammaproteobacteria)	TARA_038_DCM_0.22-1.6_scaffold139028_1 (Bacteria;Proteobacteria;Gammaproteobacteria)
GOV_bin_1392_contig-100_0	Ribosomal_S21			TARA_023_SRF_0.22-1.6_scaffold51613_1 (Bacteria;Proteobacteria;Alphaproteobacteria;Rhodobacterales;Rhodobacteraceae)
GOV_bin_1441_contig-100_1	Ribosomal_S21		TARA_123_MIX_0.1-0.22_scaffold117001_1 (Bacteria;Proteobacteria;Alphaproteobacteria)	TARA_098_DCM_0.22-3_scaffold30648_1 (Bacteria;Proteobacteria;Alphaproteobacteria;SAR11 cluster)
GOV_bin_1481_contig-100_3	Ribosomal_S21			TARA_124_SRF_0.22-0.45_scaffold39660_1 (Bacteria;Proteobacteria;Gammaproteobacteria)
GOV_bin_1609_contig-100_0	Ribosomal_S21		TARA_067_SRF_0.22-3_scaffold18886_1 (Bacteria;Bacteroidetes;Sphingobacteriia;Sphingobacteriales;Chitinophagaceae;Niastella)	1415774 (Bacteria;Firmicutes;Clostridia;Clostridiales;Clostridiaceae;Clostridium;Clostridium botulinum)
GOV_bin_1614_contig-100_0	Ribosomal_S21			TARA_045_SRF_0.22-1.6_scaffold168146_1 (Bacteria;Proteobacteria;Gammaproteobacteria;SAR86 cluster)
GOV_bin_1692_contig-100_3	Ribosomal_S21		Flavobacterium psychrophilum (Bacteria;Bacteroidetes;Flavobacteriia;Flavobacteriales;Flavobacteriaceae;Flavobacterium;Flavobacterium psychrophilum)	TARA_125_SRF_0.1-0.22_scaffold19229_2 (Bacteria;Proteobacteria;Alphaproteobacteria;Rhizobiales;Hyphomicrobiaceae;Hyphomicrobium)
GOV_bin_1925_contig-100_1	Ribosomal_S21			796620 (Bacteria;Proteobacteria;Gammaproteobacteria;Vibrionales;Vibrionaceae;Vibrio;Vibrio caribbeanicus)
GOV_bin_2019_contig-100_0	Ribosomal_S21			1550399 (Bacteria;Actinobacteria;Actinobacteria;unknown;unknown;unknown;marine actinobacterium MedAcidi-G1)
GOV_bin_2031_contig-100_1	Ribosomal_S21			TARA_041_SRF_0.22-1.6_scaffold296879_1 (Bacteria;Firmicutes;Bacillales;Bacillaceae;Bacillus)
GOV_bin_2054_contig-100_0	Ribosomal_S21		TARA_122_DCM_0.1-0.22_scaffold47352_1 (Bacteria;Proteobacteria;Gammaproteobacteria;SAR86 cluster)
GOV_bin_2221_contig-100_1	Ribosomal_S21			TARA_133_SRF_0.22-3_scaffold204826_1 (Bacteria;Verrucomicrobia;Verrucomicrobiae;Verrucomicrobiales;Verrucomicrobiaceae;Akkermansia)
GOV_bin_2362_contig-100_0	Ribosomal_L33			TARA_122_DCM_0.1-0.22_scaffold104983_1 (Bacteria;Proteobacteria;Alphaproteobacteria)
GOV_bin_2420_contig-100_0	Ribosomal_S21		TARA_025_SRF_0.22-1.6_scaffold17899_1 (Bacteria;Proteobacteria;Deltaproteobacteria;Desulfobacterales;Nitrospinaceae;Nitrospina)
GOV_bin_2426_contig-100_0	Ribosomal_S21		TARA_009_SRF_0.22-1.6_scaffold289508_1 (Bacteria;Proteobacteria;Gammaproteobacteria)
GOV_bin_2444_contig-100_0	Ribosomal_S21		TARA_084_SRF_0.22-3_scaffold202675_1 (Bacteria;Proteobacteria;Alphaproteobacteria) TARA_133_DCM_0.22-3_scaffold82123_1 (Bacteria;Proteobacteria;Alphaproteobacteria;SAR116 cluster;Candidatus Puniceispirillum) TARA_125_SRF_0.1-0.22_scaffold17836_1 (Bacteria;Proteobacteria;Alphaproteobacteria;SAR11 cluster) TARA_067_SRF_0.45-0.8_scaffold59887_1 (Bacteria;Proteobacteria;Alphaproteobacteria;SAR11 clus…
GOV_bin_2686_contig-100_2	Ribosomal_S21			TARA_094_SRF_0.22-3_scaffold402121_1 (Bacteria;Proteobacteria;Alphaproteobacteria;Rhizobiales)
GOV_bin_2704_contig-100_0	Ribosomal_S21			TARA_122_DCM_0.1-0.22_scaffold47352_1 (Bacteria;Proteobacteria;Gammaproteobacteria;SAR86 cluster)
GOV_bin_2708_contig-100_0	Ribosomal_S21			TARA_122_DCM_0.1-0.22_scaffold104983_1 (Bacteria;Proteobacteria;Alphaproteobacteria)
GOV_bin_281_contig-100_0	Ribosomal_L33			TARA_122_DCM_0.1-0.22_scaffold104983_1 (Bacteria;Proteobacteria;Alphaproteobacteria)
GOV_bin_2878_contig-100_1	Ribosomal_S21		TARA_025_SRF_0.22-1.6_C17032375_1 (Bacteria;Proteobacteria;Alphaproteobacteria) TARA_009_SRF_0.22-1.6_C13911778_1 (Bacteria;Proteobacteria;Alphaproteobacteria)
GOV_bin_2913_contig-100_3	Ribosomal_S21			TARA_150_SRF_0.22-3_scaffold269321_1 (Bacteria;Proteobacteria;Alphaproteobacteria)
GOV_bin_2957_contig-100_0	Ribosomal_S21			1389454 (Bacteria;Actinobacteria;Actinobacteria;Candidatus Actinomarinales;Candidatus Actinomarinaceae;Candidatus Actinomarina;Candidatus Actinomarina minuta)
GOV_bin_3073_contig-100_1	Ribosomal_S21			TARA_072_SRF_0.22-3_scaffold242494_1 (Bacteria;Proteobacteria;Deltaproteobacteria;SAR324 cluster)
GOV_bin_3573_contig-100_1	Ribosomal_S21			TARA_025_SRF_0.22-1.6_scaffold226222_1 (Bacteria;Proteobacteria;Gammaproteobacteria)
GOV_bin_3685_contig-100_6	Ribosomal_S21			TARA_067_SRF_0.22-0.45_scaffold202451_1 (Bacteria;Firmicutes;Bacillales;Paenibacillaceae;Paenibacillus)
GOV_bin_3701_contig-100_2	Ribosomal_S21			TARA_068_DCM_0.45-0.8_scaffold77873_1 (Bacteria;Cyanobacteria;Chroococcales;Synechococcus)
GOV_bin_3743_contig-100_0	Ribosomal_S21			TARA_025_SRF_0.22-1.6_scaffold118011_1 (Bacteria;Cyanobacteria;Chroococcales;Synechococcus)
GOV_bin_3962_contig-100_3	Ribosomal_S21			TARA_067_SRF_0.22-3_scaffold126916_1 (Bacteria;Proteobacteria;Epsilonproteobacteria;Campylobacterales;Helicobacteraceae;Helicobacter)
GOV_bin_3972_contig-100_3	Ribosomal_S21			TARA_145_MES_0.22-3_scaffold43156_2 (Bacteria;Proteobacteria;Deltaproteobacteria;Bdellovibrionales;Bacteriovoracaceae;Bacteriovorax)
GOV_bin_3973_contig-100_2	Ribosomal_S21			TARA_038_DCM_0.22-1.6_scaffold149916_1 (Bacteria;Thermotogae;Thermotogales;Thermotogaceae)
GOV_bin_4050_contig-100_3	Ribosomal_S21			TARA_122_DCM_0.1-0.22_scaffold47352_1 (Bacteria;Proteobacteria;Gammaproteobacteria;SAR86 cluster)
GOV_bin_4236_contig-100_1	Ribosomal_S21		TARA_030_DCM_0.22-1.6_scaffold350637_1 (Bacteria;Proteobacteria;Betaproteobacteria) TARA_067_SRF_0.22-0.45_scaffold19426_1 (Bacteria;Proteobacteria;Gammaproteobacteria;SAR86 cluster)
GOV_bin_4242_contig-100_5	Ribosomal_S21			TARA_100_SRF_0.22-3_scaffold353955_1 (Bacteria;Firmicutes;Clostridia;Clostridiales)
GOV_bin_4243_contig-100_1	Ribosomal_S21		TARA_030_DCM_0.22-1.6_scaffold238543_1 (Bacteria;Deinococcus-Thermus;Deinococci;Thermales;Thermaceae;Thermus)	TARA_030_DCM_0.22-1.6_scaffold238543_1 (Bacteria;Deinococcus-Thermus;Deinococci;Thermales;Thermaceae;Thermus)
GOV_bin_4310_contig-100_0	Ribosomal_S21		TARA_150_SRF_0.22-3_scaffold41552_2 (Bacteria;Proteobacteria;Alphaproteobacteria) TARA_138_DCM_0.22-3_scaffold212176_1 (Bacteria;Proteobacteria;Alphaproteobacteria) TARA_093_DCM_0.22-3_C17838367_1 (Bacteria;Proteobacteria;Alphaproteobacteria)
GOV_bin_4414_contig-100_0	Ribosomal_S21		TARA_031_SRF_0.22-1.6_scaffold85543_1 (Bacteria;Proteobacteria;Alphaproteobacteria) TARA_111_SRF_0.22-3_scaffold294378_1 (Bacteria;Proteobacteria;Alphaproteobacteria) TARA_100_SRF_0.22-3_scaffold37268_1 (Bacteria;Proteobacteria;Alphaproteobacteria;Rhizobiales) TARA_052_SRF_0.22-1.6_scaffold44926_1 (Bacteria;Proteobacteria;Alphaproteobacteria) TARA_032_SRF_0.22-1.6_scaffold272179_1 (Bacteria;Prote…	TARA_025_SRF_0.22-1.6_scaffold210817_1 (Bacteria;Proteobacteria;Alphaproteobacteria)
GOV_bin_4419_contig-100_0	Ribosomal_S21			939301 (Bacteria;Proteobacteria;Alphaproteobacteria;unknown;unknown;unknown;alpha proteobacterium SCGC AAA015-O19)
GOV_bin_4618_contig-100_1	Ribosomal_S21			221109 (Bacteria;Firmicutes;Bacilli;Bacillales;Bacillaceae;Oceanobacillus;Oceanobacillus iheyensis)
GOV_bin_4677_contig-100_2	Ribosomal_S21			TARA_100_SRF_0.22-3_scaffold357770_1 (Bacteria;Proteobacteria;Gammaproteobacteria;Alteromonadales;Alteromonadaceae;Saccharophagus)
GOV_bin_4694_contig-100_9	Ribosomal_S21			TARA_100_SRF_0.22-3_scaffold353955_1 (Bacteria;Firmicutes;Clostridia;Clostridiales)
GOV_bin_4740_contig-100_0	Ribosomal_S21			TARA_007_DCM_0.22-1.6_scaffold159589_1 (Bacteria;Firmicutes;Clostridia)
GOV_bin_4742_contig-100_2	Ribosomal_S21			TARA_124_MIX_0.22-3_scaffold197162_1 (Bacteria;Proteobacteria;Deltaproteobacteria;Desulfarculales;Desulfarculaceae;Desulfarculus)
GOV_bin_4796_contig-100_3	Ribosomal_S21			TARA_030_DCM_0.22-1.6_scaffold343654_1 (Bacteria;Proteobacteria;Gammaproteobacteria;SAR86 cluster)
GOV_bin_48152_contig-100_2	Ribosomal_S21			TARA_065_DCM_0.1-0.22_scaffold105796_1 (Bacteria;Bacteroidetes;Flavobacteriia;Flavobacteriales;Blattabacteriaceae;Blattabacterium)
GOV_bin_4825_contig-100_18	Ribosomal_S21		TARA_094_SRF_0.22-3_C22867359_1 (Bacteria;Proteobacteria;Alphaproteobacteria)
GOV_bin_48571_contig-100_1	Ribosomal_S21			171693 (Bacteria;Firmicutes;Bacilli;Bacillales;Bacillaceae;Oceanobacillus;Oceanobacillus picturae)
GOV_bin_4896_contig-100_1	Ribosomal_S21			915059 (Bacteria;Bacteroidetes;Cytophagia;Cytophagales;Flammeovirgaceae;Flammeovirga;Flammeovirga pacifica)
GOV_bin_4972_contig-100_1	Ribosomal_S21		TARA_133_SRF_0.22-3_scaffold519139_1 (Bacteria;Proteobacteria;Gammaproteobacteria)
GOV_bin_5002_contig-100_2	Ribosomal_S21			906888 (Bacteria;Bacteroidetes;Flavobacteriia;Flavobacteriales;Flavobacteriaceae;Nonlabens;Nonlabens ulvanivorans)
GOV_bin_5118_contig-100_10	Ribosomal_S21			TARA_007_DCM_0.22-1.6_scaffold159589_1 (Bacteria;Firmicutes;Clostridia)
GOV_bin_5123_contig-100_5	Ribosomal_S21			TARA_122_DCM_0.22-0.45_C14259557_1 (Bacteria;Proteobacteria;Gammaproteobacteria)
GOV_bin_5448_contig-100_1	Ribosomal_L33			TARA_122_DCM_0.1-0.22_scaffold47352_1 (Bacteria;Proteobacteria;Gammaproteobacteria;SAR86 cluster)
GOV_bin_5608_contig-100_0	Ribosomal_S21			TARA_122_DCM_0.1-0.22_scaffold47352_1 (Bacteria;Proteobacteria;Gammaproteobacteria;SAR86 cluster)
GOV_bin_583_contig-100_2	Ribosomal_S21		TARA_030_DCM_0.22-1.6_scaffold180570_1 (Bacteria;Proteobacteria;Alphaproteobacteria)	TARA_030_DCM_0.22-1.6_scaffold180570_1 (Bacteria;Proteobacteria;Alphaproteobacteria)
GOV_bin_6031_contig-100_7	Ribosomal_L12			TARA_123_SRF_0.22-3_scaffold173291_2 (Bacteria;Proteobacteria;Alphaproteobacteria;Rhizobiales;Bradyrhizobiaceae)
GOV_bin_6188_contig-100_0	Ribosomal_S21			TARA_125_MIX_0.22-3_scaffold75903_1 (Bacteria;Proteobacteria;Alphaproteobacteria)
GOV_bin_696_contig-100_1	Ribosomal_S21			TARA_100_SRF_0.22-3_scaffold357770_1 (Bacteria;Proteobacteria;Gammaproteobacteria;Alteromonadales;Alteromonadaceae;Saccharophagus)
GOV_bin_734_contig-100_1	Ribosomal_S21			TARA_133_SRF_0.22-3_scaffold204826_1 (Bacteria;Verrucomicrobia;Verrucomicrobiae;Verrucomicrobiales;Verrucomicrobiaceae;Akkermansia)
GOV_bin_830_contig-100_0	Ribosomal_S21		TARA_038_DCM_0.22-1.6_scaffold139028_1 (Bacteria;Proteobacteria;Gammaproteobacteria) TARA_009_SRF_0.22-1.6_scaffold289508_1 (Bacteria;Proteobacteria;Gammaproteobacteria)	TARA_009_SRF_0.22-1.6_scaffold289508_1 (Bacteria;Proteobacteria;Gammaproteobacteria)
GOV_bin_833_contig-100_2	Ribosomal_S21			TARA_076_DCM_0.22-3_scaffold79645_1 (Bacteria;Proteobacteria;Gammaproteobacteria;Alteromonadales)
GOV_bin_875_contig-100_1	Ribosomal_S21			TARA_133_SRF_0.22-3_scaffold204826_1 (Bacteria;Verrucomicrobia;Verrucomicrobiae;Verrucomicrobiales;Verrucomicrobiaceae;Akkermansia)
GOV_bin_879_contig-100_0	Ribosomal_S21			TARA_100_SRF_0.22-3_scaffold357770_1 (Bacteria;Proteobacteria;Gammaproteobacteria;Alteromonadales;Alteromonadaceae;Saccharophagus)
GOV_bin_941_contig-100_0	Ribosomal_S21			TARA_100_SRF_0.22-3_scaffold353955_1 (Bacteria;Firmicutes;Clostridia;Clostridiales)
GOV_bin_950_contig-100_1	Ribosomal_L12		TARA_140_SRF_0.22-3_scaffold291706_1 (Bacteria;Proteobacteria;Alphaproteobacteria) TARA_030_SRF_0.22-1.6_scaffold33079_1 (Bacteria;Proteobacteria;Alphaproteobacteria)	TARA_030_SRF_0.22-1.6_scaffold33079_1 (Bacteria;Proteobacteria;Alphaproteobacteria)
GOV_bin_960_contig-100_1	Ribosomal_S21			939301 (Bacteria;Proteobacteria;Alphaproteobacteria;unknown;unknown;unknown;alpha proteobacterium SCGC AAA015-O19)
GOV_bin_986_contig-100_0	Ribosomal_L12		TARA_140_SRF_0.22-3_scaffold291706_1 (Bacteria;Proteobacteria;Alphaproteobacteria) TARA_030_SRF_0.22-1.6_scaffold33079_1 (Bacteria;Proteobacteria;Alphaproteobacteria) TARA_030_DCM_0.22-1.6_scaffold33180_1 (Bacteria;Proteobacteria;Alphaproteobacteria;SAR11 cluster;Candidatus Pelagibacter)	TARA_122_DCM_0.22-0.45_scaffold294003_1 (Bacteria;Proteobacteria;Alphaproteobacteria;Rhizobiales;Bradyrhizobiaceae;Bradyrhizobium)
Tp1_102_MES_0-0d2_scaffold59292_1	Ribosomal_S21		TARA_124_SRF_0.1-0.22_scaffold120789_1 (Bacteria;Proteobacteria;Gammaproteobacteria) TARA_122_SRF_0.1-0.22_scaffold110796_1 (Bacteria;Proteobacteria;Gammaproteobacteria) TARA_122_DCM_0.1-0.22_scaffold105689_1 (Bacteria;Proteobacteria;Gammaproteobacteria) TARA_124_SRF_0.1-0.22_scaffold128225_1 (Bacteria;Proteobacteria;Gammaproteobacteria;SAR86 cluster)
