# Supplementary material for: Numerous cultivated and uncultivated viruses encode ribosomal proteins
Source: Nat Commun. 2019 Feb 14;10:752. doi: 10.1038/s41467-019-08672-6 (PMC6375957; doi:10.1038/s41467-019-08672-6)
Supplement: Supplementary file 5 — Supplementary Data 2 [file 41467_2019_8672_MOESM5_ESM.xlsx]

## Sheet: Protein Sets
Protein Set	Description	Score	Proteins	Peptides	Spectral Count	Specific Spectral Count	Sequence Count
sp|P0AG67|RS1_ECOLI	30S ribosomal protein S1 OS=Escherichia coli (strain K12) GN=rpsA PE=1 SV=1	509.51	3 (3,0)	13	26	26	13
sp|A7ZUK0|RL7_ECO24	50S ribosomal protein L7/L12 OS=Escherichia coli O139:H28 (strain E24377A / ETEC) GN=rplL PE=3 SV=1	399.87	20 (20,0)	8	95	95	7
sp|A1AIF7|RL10_ECOK1	50S ribosomal protein L10 OS=Escherichia coli O1:K1 / APEC GN=rplJ PE=3 SV=1	265.75	21 (21,0)	8	11	11	8
sp|A1AGK7|RL3_ECOK1	50S ribosomal protein L3 OS=Escherichia coli O1:K1 / APEC GN=rplC PE=3 SV=1	225.57	21 (21,0)	7	14	14	7
sp|A1AGC4|RL13_ECOK1	50S ribosomal protein L13 OS=Escherichia coli O1:K1 / APEC GN=rplM PE=3 SV=1	212.26	21 (21,0)	5	8	8	5
sp|A7ZSJ8|RL24_ECO24	50S ribosomal protein L24 OS=Escherichia coli O139:H28 (strain E24377A / ETEC) GN=rplX PE=3 SV=1	186.85	21 (14,7)	4	24	24	4
sp|P0ADZ0|RL23_ECOLI	50S ribosomal protein L23 OS=Escherichia coli (strain K12) GN=rplW PE=1 SV=1	167.9	5 (5,0)	4	8	8	4
sp|A1AJA7|RL9_ECOK1	50S ribosomal protein L9 OS=Escherichia coli O1:K1 / APEC GN=rplI PE=3 SV=1	167.54	21 (21,0)	4	90	90	4
sp|A7ZS83|RL21_ECO24	50S ribosomal protein L21 OS=Escherichia coli O139:H28 (strain E24377A / ETEC) GN=rplU PE=3 SV=1	164.89	19 (19,0)	3	4	4	2
sp|A1AJA5|RS6_ECOK1	30S ribosomal protein S6 OS=Escherichia coli O1:K1 / APEC GN=rpsF PE=3 SV=1	152	20 (20,0)	4	7	7	4
sp|A1AGJ1|RL15_ECOK1	50S ribosomal protein L15 OS=Escherichia coli O1:K1 / APEC GN=rplO PE=3 SV=1	125.05	21 (21,0)	3	5	5	3
sp|A1AGJ7|RL5_ECOK1	50S ribosomal protein L5 OS=Escherichia coli O1:K1 / APEC GN=rplE PE=3 SV=1	121.62	21 (21,0)	4	7	7	4
sp|A1AGK5|RL2_ECOK1	50S ribosomal protein L2 OS=Escherichia coli O1:K1 / APEC GN=rplB PE=3 SV=1	108.53	21 (21,0)	3	5	5	3
sp|A1AGJ6|RS14_ECOK1	30S ribosomal protein S14 OS=Escherichia coli O1:K1 / APEC GN=rpsN PE=3 SV=1	105.56	17 (17,0)	3	8	8	3
sp|A7ZHB2|RS20_ECO24	30S ribosomal protein S20 OS=Escherichia coli O139:H28 (strain E24377A / ETEC) GN=rpsT PE=3 SV=1	99.77	20 (20,0)	2	8	8	2
sp|A1AGI5|RL17_ECOK1	50S ribosomal protein L17 OS=Escherichia coli O1:K1 / APEC GN=rplQ PE=3 SV=1	89.93	21 (21,0)	3	7	7	3
sp|A1AGJ2|RS5_ECOK1	30S ribosomal protein S5 OS=Escherichia coli O1:K1 / APEC GN=rpsE PE=3 SV=1	83.35	9 (9,0)	2	3	3	2
sp|A1AGI7|RS4_ECOK1	30S ribosomal protein S4 OS=Escherichia coli O1:K1 / APEC GN=rpsD PE=3 SV=1	81.87	21 (21,0)	3	5	5	3
sp|A7ZZ46|RL32_ECOHS	50S ribosomal protein L32 OS=Escherichia coli O9:H4 (strain HS) GN=rpmF PE=3 SV=1	81.38	18 (18,0)	2	4	4	2
sp|A1AED6|RL19_ECOK1	50S ribosomal protein L19 OS=Escherichia coli O1:K1 / APEC GN=rplS PE=3 SV=1	79.87	21 (21,0)	3	4	4	3
sp|A1AGJ3|RL18_ECOK1	50S ribosomal protein L18 OS=Escherichia coli O1:K1 / APEC GN=rplR PE=3 SV=1	78.32	21 (21,0)	2	3	3	2
sp|A1AGK1|RL16_ECOK1	50S ribosomal protein L16 OS=Escherichia coli O1:K1 / APEC GN=rplP PE=3 SV=1	77.66	21 (21,0)	2	12	12	2
AGE60443_1	ribosomal protein S21 Pelagibacter phage HTVC008M	76.43	1 (1,0)	2	4	4	2
sp|A1AGJ9|RL14_ECOK1	50S ribosomal protein L14 OS=Escherichia coli O1:K1 / APEC GN=rplN PE=3 SV=1	73.55	21 (21,0)	3	5	5	3
sp|A7ZUF1|RL31_ECO24	50S ribosomal protein L31 OS=Escherichia coli O139:H28 (strain E24377A / ETEC) GN=rpmE PE=3 SV=1	71.79	20 (20,0)	2	4	4	2
sp|A1AGK2|RS3_ECOK1	30S ribosomal protein S3 OS=Escherichia coli O1:K1 / APEC GN=rpsC PE=3 SV=1	66.95	20 (20,0)	2	5	5	2
sp|A7ZSI8|RL361_ECO24	50S ribosomal protein L36 1 OS=Escherichia coli O139:H28 (strain E24377A / ETEC) GN=rpmJ1 PE=3 SV=1	64.66	10 (10,0)	1	4	4	1
sp|A1AGK3|RL22_ECOK1	50S ribosomal protein L22 OS=Escherichia coli O1:K1 / APEC GN=rplV PE=3 SV=1	56.37	21 (21,0)	2	2	2	2
sp|A1AGK6|RL4_ECOK1	50S ribosomal protein L4 OS=Escherichia coli O1:K1 / APEC GN=rplD PE=3 SV=1	56.36	21 (21,0)	1	1	1	1
sp|A1AGM8|RS7_ECOK1	30S ribosomal protein S7 OS=Escherichia coli O1:K1 / APEC GN=rpsG PE=3 SV=1	51.86	21 (21,0)	1	5	5	1
sp|A7ZQ49|RS16_ECO24	30S ribosomal protein S16 OS=Escherichia coli O139:H28 (strain E24377A / ETEC) GN=rpsP PE=3 SV=1	51.58	19 (19,0)	1	1	1	1
sp|A1AGK8|RS10_ECOK1	30S ribosomal protein S10 OS=Escherichia coli O1:K1 / APEC GN=rpsJ PE=3 SV=1	51.26	21 (21,0)	1	1	1	1
sp|A7ZP09|RL25_ECO24	50S ribosomal protein L25 OS=Escherichia coli O139:H28 (strain E24377A / ETEC) GN=rplY PE=3 SV=1	48.91	19 (19,0)	1	1	1	1
sp|A1A7L3|RS2_ECOK1	30S ribosomal protein S2 OS=Escherichia coli O1:K1 / APEC GN=rpsB PE=3 SV=1	48.86	21 (21,0)	1	1	1	1
sp|A7ZV73|RS18_ECO24	30S ribosomal protein S18 OS=Escherichia coli O139:H28 (strain E24377A / ETEC) GN=rpsR PE=3 SV=1	47.86	20 (20,0)	1	3	3	1
sp|A1AGK4|RS19_ECOK1	30S ribosomal protein S19 OS=Escherichia coli O1:K1 / APEC GN=rpsS PE=3 SV=1	46.57	21 (21,0)	2	2	2	2
sp|A1AGJ5|RS8_ECOK1	30S ribosomal protein S8 OS=Escherichia coli O1:K1 / APEC GN=rpsH PE=3 SV=1	39.6	21 (21,0)	1	1	1	1
sp|A7ZTI7|RL33_ECO24	50S ribosomal protein L33 OS=Escherichia coli O139:H28 (strain E24377A / ETEC) GN=rpmG PE=3 SV=1	39.2	20 (20,0)	1	2	2	1
sp|A7ZTR3|TNAA_ECO24	Tryptophanase OS=Escherichia coli O139:H28 (strain E24377A / ETEC) GN=tnaA PE=3 SV=1	39.06	19 (19,0)	1	1	1	1
sp|A7ZSK1|RL29_ECO24	50S ribosomal protein L29 OS=Escherichia coli O139:H28 (strain E24377A / ETEC) GN=rpmC PE=3 SV=1	39	20 (20,0)	1	9	9	1
sp|A1AG70|RS15_ECOK1	30S ribosomal protein S15 OS=Escherichia coli O1:K1 / APEC GN=rpsO PE=3 SV=1	38.86	21 (21,0)	1	1	1	1
sp|P36683|ACNB_ECOLI	Aconitate hydratase B OS=Escherichia coli (strain K12) GN=acnB PE=1 SV=3	30.68	1 (1,0)	1	1	1	1
sp|A1AGI8|RS11_ECOK1	30S ribosomal protein S11 OS=Escherichia coli O1:K1 / APEC GN=rpsK PE=3 SV=1	30.42	21 (21,0)	1	1	1	1
sp|A1A8A5|TIG_ECOK1	Trigger factor OS=Escherichia coli O1:K1 / APEC GN=tig PE=3 SV=1	28.04	21 (21,0)	1	1	1	1
sp|A1AGI9|RS13_ECOK1	30S ribosomal protein S13 OS=Escherichia coli O1:K1 / APEC GN=rpsM PE=3 SV=1	26.65	6 (6,0)	1	1	1	1
sp|P0A910|OMPA_ECOLI	Outer membrane protein A OS=Escherichia coli (strain K12) GN=ompA PE=1 SV=1	25.35	2 (2,0)	1	1	1	1
sp|P0AEK7|FDNI_ECOLI		23.14	2 (2,0)	1	1	1	1
sp|P0AD49|YFIA_ECOLI	Ribosome-associated inhibitor A OS=Escherichia coli (strain K12) GN=raiA PE=1 SV=2	22.55	3 (3,0)	1	1	1	1
sp|A1AGJ4|RL6_ECOK1	50S ribosomal protein L6 OS=Escherichia coli O1:K1 / APEC GN=rplF PE=3 SV=1	22.28	21 (21,0)	1	2	2	1
sp|A7ZUJ6|RL11_ECO24	50S ribosomal protein L11 OS=Escherichia coli O139:H28 (strain E24377A / ETEC) GN=rplK PE=3 SV=1	21.71	20 (20,0)	1	1	1	1
sp|A1AGK0|RS17_ECOK1	30S ribosomal protein S17 OS=Escherichia coli O1:K1 / APEC GN=rpsQ PE=3 SV=1	21.6	21 (21,0)	1	1	1	1
sp|A7ZS81|RL27_ECO24	50S ribosomal protein L27 OS=Escherichia coli O139:H28 (strain E24377A / ETEC) GN=rpmA PE=3 SV=1	20.13	20 (20,0)	1	1	1	1
sp|A7ZTI8|RL28_ECO24	50S ribosomal protein L28 OS=Escherichia coli O139:H28 (strain E24377A / ETEC) GN=rpmB PE=3 SV=1	17.15	20 (20,0)	1	1	1	1
sp|A7ZRU7|RS21_ECO24		14.25	20 (20,0)	1	1	1	1

## Sheet: Extended info
Protein Set	Description	Score	Proteins	Peptides	Spectral Count	Specific Spectral Count	Sequence Count
AGE60443_1	ribosomal protein S21 Pelagibacter phage HTVC008M	76.43	1 (1,0)	2	4	4	2
Prev. AA	Peptide	Next AA	PTM	Score	Start	Stop	Calc. Mass	Exp. MoZ	Ppm	Charge	Missed Cl.	Rank	RT	Protein Set Count	Protein Sets
M	SITVVVKNNNVE	K		56.29	2	13	1314.71	658.37	1.92	2	0	1	28.2064	1	1 (AGE60443_1)
E	KKLRLKKE	N		20.14	44	51	1041.7	521.86	3.1	2	0	1	12.335	1	1 (AGE60443_1)
