# Supplementary material for: Numerous cultivated and uncultivated viruses encode ribosomal proteins
Source: Nat Commun. 2019 Feb 14;10:752. doi: 10.1038/s41467-019-08672-6 (PMC6375957; doi:10.1038/s41467-019-08672-6)
Supplement: Supplementary file 6 — Supplementary Data 3 [file 41467_2019_8672_MOESM6_ESM.xlsx]

## Sheet: Protein Sets
Protein Set	Description	Score	Proteins	Peptides	Spectral Count	Specific Spectral Count	Sequence Count
sp|P0AG67|RS1_ECOLI	30S ribosomal protein S1 OS=Escherichia coli (strain K12) GN=rpsA PE=1 SV=1	1819.62	3 (3,0)	34	214	214	31
sp|A7ZUJ7|RL1_ECO24	50S ribosomal protein L1 OS=Escherichia coli O139:H28 (strain E24377A / ETEC) GN=rplA PE=3 SV=1	887.42	20 (20,0)	17	169	169	16
sp|A1AGJ7|RL5_ECOK1	50S ribosomal protein L5 OS=Escherichia coli O1:K1 / APEC GN=rplE PE=3 SV=1	879.41	21 (21,0)	18	105	105	15
sp|A1AGJ2|RS5_ECOK1	30S ribosomal protein S5 OS=Escherichia coli O1:K1 / APEC GN=rpsE PE=3 SV=1	840.08	9 (9,0)	15	43	43	9
sp|A1AGJ4|RL6_ECOK1	50S ribosomal protein L6 OS=Escherichia coli O1:K1 / APEC GN=rplF PE=3 SV=1	702.93	21 (21,0)	13	45	45	12
sp|A7ZUK0|RL7_ECO24	50S ribosomal protein L7/L12 OS=Escherichia coli O139:H28 (strain E24377A / ETEC) GN=rplL PE=3 SV=1	648.63	20 (19,1)	12	331	331	8
sp|A1A7L3|RS2_ECOK1	30S ribosomal protein S2 OS=Escherichia coli O1:K1 / APEC GN=rpsB PE=3 SV=1	627.37	21 (16,5)	12	38	38	12
sp|A1AGK5|RL2_ECOK1	50S ribosomal protein L2 OS=Escherichia coli O1:K1 / APEC GN=rplB PE=3 SV=1	610.43	21 (21,0)	14	33	33	13
sp|A1AGJ5|RS8_ECOK1	30S ribosomal protein S8 OS=Escherichia coli O1:K1 / APEC GN=rpsH PE=3 SV=1	528.97	21 (21,0)	13	63	63	10
sp|A1AGK7|RL3_ECOK1	50S ribosomal protein L3 OS=Escherichia coli O1:K1 / APEC GN=rplC PE=3 SV=1	527.37	21 (21,0)	13	63	63	13
sp|A1AGK3|RL22_ECOK1	50S ribosomal protein L22 OS=Escherichia coli O1:K1 / APEC GN=rplV PE=3 SV=1	520.63	21 (21,0)	9	23	23	9
sp|A1AGK6|RL4_ECOK1	50S ribosomal protein L4 OS=Escherichia coli O1:K1 / APEC GN=rplD PE=3 SV=1	507.74	21 (21,0)	12	74	74	11
sp|A1A8A5|TIG_ECOK1	Trigger factor OS=Escherichia coli O1:K1 / APEC GN=tig PE=3 SV=1	483.36	21 (21,0)	11	13	13	11
sp|A1AGI7|RS4_ECOK1	30S ribosomal protein S4 OS=Escherichia coli O1:K1 / APEC GN=rpsD PE=3 SV=1	483.17	21 (21,0)	10	43	43	10
sp|A1AGK2|RS3_ECOK1	30S ribosomal protein S3 OS=Escherichia coli O1:K1 / APEC GN=rpsC PE=3 SV=1	481.96	20 (20,0)	10	24	24	10
sp|A8A5A6|RL15_ECOHS	50S ribosomal protein L15 OS=Escherichia coli O9:H4 (strain HS) GN=rplO PE=3 SV=1	475.41	21 (5,16)	10	24	24	9
sp|B1X6J1|RS7_ECODH	30S ribosomal protein S7 OS=Escherichia coli (strain K12 / DH10B) GN=rpsG PE=3 SV=1	469.94	21 (3,18)	11	62	62	10
sp|A1AJA5|RS6_ECOK1	30S ribosomal protein S6 OS=Escherichia coli O1:K1 / APEC GN=rpsF PE=3 SV=1	468.73	20 (18,2)	9	26	26	8
sp|A1AGI9|RS13_ECOK1	30S ribosomal protein S13 OS=Escherichia coli O1:K1 / APEC GN=rpsM PE=3 SV=1	433.96	6 (6,0)	9	66	66	8
sp|A1AJA7|RL9_ECOK1	50S ribosomal protein L9 OS=Escherichia coli O1:K1 / APEC GN=rplI PE=3 SV=1	432.07	21 (21,0)	9	109	109	9
sp|A1AGC4|RL13_ECOK1	50S ribosomal protein L13 OS=Escherichia coli O1:K1 / APEC GN=rplM PE=3 SV=1	396.17	21 (21,0)	9	22	22	9
sp|A1AIF7|RL10_ECOK1	50S ribosomal protein L10 OS=Escherichia coli O1:K1 / APEC GN=rplJ PE=3 SV=1	387.8	21 (21,0)	8	19	19	8
sp|A1AGJ9|RL14_ECOK1	50S ribosomal protein L14 OS=Escherichia coli O1:K1 / APEC GN=rplN PE=3 SV=1	368.29	21 (21,0)	6	16	16	5
sp|A7ZSK1|RL29_ECO24	50S ribosomal protein L29 OS=Escherichia coli O139:H28 (strain E24377A / ETEC) GN=rpmC PE=3 SV=1	358.26	20 (20,0)	5	21	21	4
sp|A7ZP09|RL25_ECO24	50S ribosomal protein L25 OS=Escherichia coli O139:H28 (strain E24377A / ETEC) GN=rplY PE=3 SV=1	337.78	19 (9,10)	7	46	46	7
sp|A1AGK1|RL16_ECOK1	50S ribosomal protein L16 OS=Escherichia coli O1:K1 / APEC GN=rplP PE=3 SV=1	332.81	21 (21,0)	6	20	20	6
sp|A7ZSJ8|RL24_ECO24	50S ribosomal protein L24 OS=Escherichia coli O139:H28 (strain E24377A / ETEC) GN=rplX PE=3 SV=1	321.3	21 (14,7)	8	76	76	8
sp|A7ZUJ6|RL11_ECO24	50S ribosomal protein L11 OS=Escherichia coli O139:H28 (strain E24377A / ETEC) GN=rplK PE=3 SV=1	298.3	20 (20,0)	6	21	21	5
sp|A1AGJ3|RL18_ECOK1	50S ribosomal protein L18 OS=Escherichia coli O1:K1 / APEC GN=rplR PE=3 SV=1	294.69	21 (21,0)	7	25	25	7
sp|A1AGK8|RS10_ECOK1	30S ribosomal protein S10 OS=Escherichia coli O1:K1 / APEC GN=rpsJ PE=3 SV=1	290.38	21 (21,0)	6	42	42	6
sp|A1AGI8|RS11_ECOK1	30S ribosomal protein S11 OS=Escherichia coli O1:K1 / APEC GN=rpsK PE=3 SV=1	285.82	21 (21,0)	6	13	13	6
sp|A7ZUF1|RL31_ECO24	50S ribosomal protein L31 OS=Escherichia coli O139:H28 (strain E24377A / ETEC) GN=rpmE PE=3 SV=1	266.03	20 (20,0)	3	8	8	2
sp|A1AED6|RL19_ECOK1	50S ribosomal protein L19 OS=Escherichia coli O1:K1 / APEC GN=rplS PE=3 SV=1	261.1	21 (21,0)	8	75	75	8
sp|A1AGI5|RL17_ECOK1	50S ribosomal protein L17 OS=Escherichia coli O1:K1 / APEC GN=rplQ PE=3 SV=1	261	21 (21,0)	7	12	12	6
sp|A1AGC3|RS9_ECOK1	30S ribosomal protein S9 OS=Escherichia coli O1:K1 / APEC GN=rpsI PE=3 SV=1	228.27	21 (21,0)	5	15	15	5
sp|A1ABQ0|RL20_ECOK1	50S ribosomal protein L20 OS=Escherichia coli O1:K1 / APEC GN=rplT PE=3 SV=1	227.85	21 (21,0)	6	8	8	6
sp|A7ZQ49|RS16_ECO24	30S ribosomal protein S16 OS=Escherichia coli O139:H28 (strain E24377A / ETEC) GN=rpsP PE=3 SV=1	225.46	19 (19,0)	4	15	15	4
sp|A7ZTI8|RL28_ECO24	50S ribosomal protein L28 OS=Escherichia coli O139:H28 (strain E24377A / ETEC) GN=rpmB PE=3 SV=1	224.57	20 (20,0)	7	12	12	7
sp|A7ZHB2|RS20_ECO24	30S ribosomal protein S20 OS=Escherichia coli O139:H28 (strain E24377A / ETEC) GN=rpsT PE=3 SV=1	219.85	20 (20,0)	4	15	15	3
sp|A1AGM9|RS12_ECOK1	30S ribosomal protein S12 OS=Escherichia coli O1:K1 / APEC GN=rpsL PE=3 SV=1	218.45	20 (20,0)	5	19	19	5
sp|P0ADZ0|RL23_ECOLI	50S ribosomal protein L23 OS=Escherichia coli (strain K12) GN=rplW PE=1 SV=1	205.55	5 (5,0)	4	68	68	4
sp|A1AGK4|RS19_ECOK1	30S ribosomal protein S19 OS=Escherichia coli O1:K1 / APEC GN=rpsS PE=3 SV=1	193.48	21 (21,0)	5	13	13	5
sp|A7ZZ46|RL32_ECOHS	50S ribosomal protein L32 OS=Escherichia coli O9:H4 (strain HS) GN=rpmF PE=3 SV=1	172.42	18 (18,0)	4	14	14	4
sp|A7ZRU7|RS21_ECO24	30S ribosomal protein S21 OS=Escherichia coli O139:H28 (strain E24377A / ETEC) GN=rpsU PE=3 SV=1	172.32	20 (20,0)	5	10	10	5
sp|A7ZS83|RL21_ECO24	50S ribosomal protein L21 OS=Escherichia coli O139:H28 (strain E24377A / ETEC) GN=rplU PE=3 SV=1	167.64	19 (19,0)	5	9	9	5
sp|P23830|PSS_ECOLI	CDP-diacylglycerol--serine O-phosphatidyltransferase OS=Escherichia coli (strain K12) GN=pssA PE=1 SV=2	167.41	1 (1,0)	3	4	4	3
sp|A1AG70|RS15_ECOK1	30S ribosomal protein S15 OS=Escherichia coli O1:K1 / APEC GN=rpsO PE=3 SV=1	158.11	21 (19,2)	5	8	8	5
sp|A1AGK0|RS17_ECOK1	30S ribosomal protein S17 OS=Escherichia coli O1:K1 / APEC GN=rpsQ PE=3 SV=1	139.02	21 (21,0)	2	7	7	2
sp|P0AD49|YFIA_ECOLI	Ribosome-associated inhibitor A OS=Escherichia coli (strain K12) GN=raiA PE=1 SV=2	137.22	3 (3,0)	2	6	6	2
sp|A1AGJ6|RS14_ECOK1	30S ribosomal protein S14 OS=Escherichia coli O1:K1 / APEC GN=rpsN PE=3 SV=1	129.12	17 (16,1)	3	6	6	3
sp|A7ZTI7|RL33_ECO24	50S ribosomal protein L33 OS=Escherichia coli O139:H28 (strain E24377A / ETEC) GN=rpmG PE=3 SV=1	122.97	20 (20,0)	2	7	7	2
sp|A7ZS81|RL27_ECO24	50S ribosomal protein L27 OS=Escherichia coli O139:H28 (strain E24377A / ETEC) GN=rpmA PE=3 SV=1	115.22	20 (19,1)	3	52	52	3
sp|A7ZV73|RS18_ECO24	30S ribosomal protein S18 OS=Escherichia coli O139:H28 (strain E24377A / ETEC) GN=rpsR PE=3 SV=1	113.7	20 (20,0)	2	17	17	2
sp|A7ZSJ1|RL30_ECO24	50S ribosomal protein L30 OS=Escherichia coli O139:H28 (strain E24377A / ETEC) GN=rpmD PE=3 SV=1	108.1	20 (20,0)	3	4	4	3
sp|A1ABZ7|PROQ_ECOK1	RNA chaperone ProQ OS=Escherichia coli O1:K1 / APEC GN=proQ PE=3 SV=1	97.15	21 (21,0)	2	3	3	2
sp|P0A9P6|DEAD_ECOLI	ATP-dependent RNA helicase DeaD OS=Escherichia coli (strain K12) GN=deaD PE=1 SV=2	88.67	3 (3,0)	3	3	3	3
sp|P0AGD7|SRP54_ECOLI	Signal recognition particle protein OS=Escherichia coli (strain K12) GN=ffh PE=1 SV=1	86.55	3 (3,0)	1	1	1	1
sp|P38521|YGGL_ECOLI	Uncharacterized protein YggL OS=Escherichia coli (strain K12) GN=yggL PE=4 SV=2	77.48	1 (1,0)	2	2	2	2
sp|P21338|RNI_ECOLI	Ribonuclease I OS=Escherichia coli (strain K12) GN=rna PE=1 SV=1	41.67	1 (1,0)	2	2	2	2
sp|A1AAD8|RF1_ECOK1	Peptide chain release factor 1 OS=Escherichia coli O1:K1 / APEC GN=prfA PE=3 SV=1	41.36	21 (21,0)	1	2	2	1
sp|P75981|JAYE_ECOLI	Putative protein JayE OS=Escherichia coli (strain K12) GN=jayE PE=5 SV=1	38.61	1 (1,0)	1	1	1	1
sp|B1IPL0|IF3_ECOLC	Translation initiation factor IF-3 OS=Escherichia coli (strain ATCC 8739 / DSM 1576 / Crooks) GN=infC PE=3 SV=1	36.55	6 (6,0)	1	1	1	1
sp|A1A831|BGAL_ECOK1	Beta-galactosidase OS=Escherichia coli O1:K1 / APEC GN=lacZ PE=3 SV=1	32.71	14 (13,1)	2	2	2	2
sp|P0AGK4|YHBY_ECOLI	RNA-binding protein YhbY OS=Escherichia coli (strain K12) GN=yhbY PE=1 SV=1	32.07	3 (3,0)	1	1	1	1
sp|A8A432|RF2_ECOHS	Peptide chain release factor 2 OS=Escherichia coli O9:H4 (strain HS) GN=prfB PE=3 SV=1	28.87	15 (15,0)	1	1	1	1
sp|A7ZTQ9|RL34_ECO24	50S ribosomal protein L34 OS=Escherichia coli O139:H28 (strain E24377A / ETEC) GN=rpmH PE=3 SV=1	26.61	19 (19,0)	1	1	1	1
sp|A1AEE9|SSRP_ECOK1	SsrA-binding protein OS=Escherichia coli O1:K1 / APEC GN=smpB PE=3 SV=1	23.11	21 (21,0)	1	1	1	1
sp|P16528|ICLR_ECOLI	Acetate operon repressor OS=Escherichia coli (strain K12) GN=iclR PE=1 SV=1	18.45	1 (1,0)	1	1	1	1
sp|A1AAA0|MINC_ECOK1	Probable septum site-determining protein MinC OS=Escherichia coli O1:K1 / APEC GN=minC PE=3 SV=1	17.04	19 (19,0)	1	1	1	1
sp|P21499|RNR_ECOLI	Ribonuclease R OS=Escherichia coli (strain K12) GN=rnr PE=1 SV=2	16.08	1 (1,0)	1	1	1	1
sp|A1AIA6|HSLU_ECOK1	ATP-dependent protease ATPase subunit HslU OS=Escherichia coli O1:K1 / APEC GN=hslU PE=3 SV=1	15.58	21 (21,0)	1	1	1	1
sp|A1AIG0|RPOC_ECOK1	DNA-directed RNA polymerase subunit beta' OS=Escherichia coli O1:K1 / APEC GN=rpoC PE=3 SV=1	14.85	11 (11,0)	1	1	1	1
AGF88397_1	ribosomal protein L7-12 Salmonella phage FSL SP-076	14.17	1 (1,0)	1	1	1	1
sp|P31801|CHAA_ECOLI	Sodium-potassium/proton antiporter ChaA OS=Escherichia coli (strain K12) GN=chaA PE=1 SV=1	12.92	1 (1,0)	1	1	1	1
sp|A1A7B0|ARAB_ECOK1	Ribulokinase OS=Escherichia coli O1:K1 / APEC GN=araB PE=3 SV=1	12.27	20 (20,0)	1	1	1	1
sp|P75969|INTE_ECOLI	Prophage integrase IntE OS=Escherichia coli (strain K12) GN=intE PE=3 SV=1	11.25	1 (1,0)	1	1	1	1
sp|Q8FDI4|ASST_ECOL6		10.95	1 (1,0)	1	1	1	1
sp|P0AF43|YJBB_ECOLI	Uncharacterized protein YjbB OS=Escherichia coli (strain K12) GN=yjbB PE=4 SV=1	10.39	2 (2,0)	1	1	1	1
sp|A1AJH6|NANM_ECOK1	N-acetylneuraminate epimerase OS=Escherichia coli O1:K1 / APEC GN=nanM PE=3 SV=2	8.88	3 (3,0)	1	1	1	1
sp|P77699|TFAD_ECOLI	Putative protein TfaD OS=Escherichia coli (strain K12) GN=tfaD PE=5 SV=2	7.75	1 (1,0)	1	1	1	1

## Sheet: Extended info
Protein Set	Description	Score	Proteins	Peptides	Spectral Count	Specific Spectral Count	Sequence Count
AGF88397_1	ribosomal protein L7-12 Salmonella phage FSL SP-076	14.17	1 (1,0)	1	1	1	1
Prev. AA	Peptide	Next AA	PTM	Score	Start	Stop	Calc. Mass	Exp. MoZ	Ppm	Charge	Missed Cl.	Rank	RT	Protein Set Count	Protein Sets
K	VNDDTETYYIDLPYVAR	Y		14.17	51	67	2045.96	1023.99	0.91	2	0	1	49.0517	1	1 (AGF88397_1)
