# Supplementary material for: Numerous cultivated and uncultivated viruses encode ribosomal proteins
Source: Nat Commun. 2019 Feb 14;10:752. doi: 10.1038/s41467-019-08672-6 (PMC6375957; doi:10.1038/s41467-019-08672-6)
Supplement: Supplementary file 7 — Supplementary Data 4 [file 41467_2019_8672_MOESM7_ESM.xlsx]

## Sheet: Protein Sets
	Protein Set	Description	Score	Proteins	Peptides	Spectral Count	Specific Spectral Count	Sequence Count
1	sp|P00722|BGAL_ECOLI	Beta-galactosidase OS=Escherichia coli (strain K12) GN=lacZ PE=1 SV=2	2881.29	12 (1,11)	63	381	204	57
2	sp|B5Z2P7|BGAL_ECO5E	Beta-galactosidase OS=Escherichia coli O157:H7 (strain EC4115 / EHEC) GN=lacZ PE=3 SV=1	1912.93	2 (2,0)	43	179	2	38
3	sp|P0AG67|RS1_ECOLI	30S ribosomal protein S1 OS=Escherichia coli (strain K12) GN=rpsA PE=1 SV=1	1462.3	3 (3,0)	26	95	95	26
4	sp|A7ZUJ7|RL1_ECO24	50S ribosomal protein L1 OS=Escherichia coli O139:H28 (strain E24377A / ETEC) GN=rplA PE=3 SV=1	906.98	20 (20,0)	14	154	154	14
5	sp|A1AGJ7|RL5_ECOK1	50S ribosomal protein L5 OS=Escherichia coli O1:K1 / APEC GN=rplE PE=3 SV=1	778.84	21 (21,0)	15	59	59	15
6	sp|P00370|DHE4_ECOLI	NADP-specific glutamate dehydrogenase OS=Escherichia coli (strain K12) GN=gdhA PE=1 SV=1	717.5	1 (1,0)	14	16	16	14
7	sp|A7ZUK0|RL7_ECO24	50S ribosomal protein L7/L12 OS=Escherichia coli O139:H28 (strain E24377A / ETEC) GN=rplL PE=3 SV=1	696.17	20 (19,1)	12	273	273	8
8	sp|A1A7L3|RS2_ECOK1	30S ribosomal protein S2 OS=Escherichia coli O1:K1 / APEC GN=rpsB PE=3 SV=1	578.59	21 (16,5)	11	21	21	11
9	sp|A1AGK5|RL2_ECOK1	50S ribosomal protein L2 OS=Escherichia coli O1:K1 / APEC GN=rplB PE=3 SV=1	578.53	21 (21,0)	16	36	36	15
10	sp|A1AGI7|RS4_ECOK1	30S ribosomal protein S4 OS=Escherichia coli O1:K1 / APEC GN=rpsD PE=3 SV=1	538.09	21 (21,0)	10	54	54	10
11	sp|A1AGK3|RL22_ECOK1	50S ribosomal protein L22 OS=Escherichia coli O1:K1 / APEC GN=rplV PE=3 SV=1	530.65	21 (21,0)	10	24	24	10
12	sp|A1AGK7|RL3_ECOK1	50S ribosomal protein L3 OS=Escherichia coli O1:K1 / APEC GN=rplC PE=3 SV=1	514.99	21 (21,0)	11	86	86	11
13	sp|A1AGJ4|RL6_ECOK1	50S ribosomal protein L6 OS=Escherichia coli O1:K1 / APEC GN=rplF PE=3 SV=1	512.5	21 (21,0)	10	35	35	10
14	sp|A1AGK6|RL4_ECOK1	50S ribosomal protein L4 OS=Escherichia coli O1:K1 / APEC GN=rplD PE=3 SV=1	499.51	21 (21,0)	11	123	123	10
15	sp|A1AGK2|RS3_ECOK1	30S ribosomal protein S3 OS=Escherichia coli O1:K1 / APEC GN=rpsC PE=3 SV=1	497.05	20 (20,0)	10	24	24	10
16	sp|A8A5A6|RL15_ECOHS	50S ribosomal protein L15 OS=Escherichia coli O9:H4 (strain HS) GN=rplO PE=3 SV=1	478.81	21 (5,16)	10	33	33	10
17	sp|A1AGJ2|RS5_ECOK1	30S ribosomal protein S5 OS=Escherichia coli O1:K1 / APEC GN=rpsE PE=3 SV=1	447.66	9 (9,0)	8	26	26	8
18	sp|A1AJA7|RL9_ECOK1	50S ribosomal protein L9 OS=Escherichia coli O1:K1 / APEC GN=rplI PE=3 SV=1	443.14	21 (21,0)	8	46	46	8
19	sp|A1AJA5|RS6_ECOK1	30S ribosomal protein S6 OS=Escherichia coli O1:K1 / APEC GN=rpsF PE=3 SV=1	425.76	20 (18,2)	8	15	15	7
20	sp|A1AGC4|RL13_ECOK1	50S ribosomal protein L13 OS=Escherichia coli O1:K1 / APEC GN=rplM PE=3 SV=1	389.87	21 (21,0)	10	20	20	10
21	sp|B1X6J1|RS7_ECODH	30S ribosomal protein S7 OS=Escherichia coli (strain K12 / DH10B) GN=rpsG PE=3 SV=1	387.52	21 (3,18)	9	27	27	9
22	sp|A1AGI9|RS13_ECOK1	30S ribosomal protein S13 OS=Escherichia coli O1:K1 / APEC GN=rpsM PE=3 SV=1	365.69	6 (6,0)	7	57	57	7
23	sp|A1AGK8|RS10_ECOK1	30S ribosomal protein S10 OS=Escherichia coli O1:K1 / APEC GN=rpsJ PE=3 SV=1	334.22	21 (21,0)	6	37	37	6
24	sp|A1AIF7|RL10_ECOK1	50S ribosomal protein L10 OS=Escherichia coli O1:K1 / APEC GN=rplJ PE=3 SV=1	328.15	21 (21,0)	6	12	12	6
25	sp|A1AGI8|RS11_ECOK1	30S ribosomal protein S11 OS=Escherichia coli O1:K1 / APEC GN=rpsK PE=3 SV=1	328.13	21 (21,0)	6	12	12	6
26	sp|A1AGJ5|RS8_ECOK1	30S ribosomal protein S8 OS=Escherichia coli O1:K1 / APEC GN=rpsH PE=3 SV=1	325.43	21 (21,0)	8	45	45	8
27	sp|A7ZSJ8|RL24_ECO24	50S ribosomal protein L24 OS=Escherichia coli O139:H28 (strain E24377A / ETEC) GN=rplX PE=3 SV=1	315.59	21 (14,7)	6	88	88	6
28	sp|B5YWX8|RL25_ECO5E	50S ribosomal protein L25 OS=Escherichia coli O157:H7 (strain EC4115 / EHEC) GN=rplY PE=3 SV=1	315.03	19 (2,17)	7	93	93	7
29	sp|A1A8A5|TIG_ECOK1	Trigger factor OS=Escherichia coli O1:K1 / APEC GN=tig PE=3 SV=1	313.36	21 (21,0)	6	8	8	6
30	sp|A1AGI5|RL17_ECOK1	50S ribosomal protein L17 OS=Escherichia coli O1:K1 / APEC GN=rplQ PE=3 SV=1	280.5	21 (21,0)	7	15	15	7
31	sp|A1AGJ9|RL14_ECOK1	50S ribosomal protein L14 OS=Escherichia coli O1:K1 / APEC GN=rplN PE=3 SV=1	278.75	21 (21,0)	6	12	12	6
32	sp|A7ZUF1|RL31_ECO24	50S ribosomal protein L31 OS=Escherichia coli O139:H28 (strain E24377A / ETEC) GN=rpmE PE=3 SV=1	271.22	20 (20,0)	4	5	5	3
33	sp|A1AGM9|RS12_ECOK1	30S ribosomal protein S12 OS=Escherichia coli O1:K1 / APEC GN=rpsL PE=3 SV=1	247.11	20 (20,0)	5	16	16	5
34	sp|A1AED6|RL19_ECOK1	50S ribosomal protein L19 OS=Escherichia coli O1:K1 / APEC GN=rplS PE=3 SV=1	244.48	21 (21,0)	6	64	64	6
35	sp|A1A766|DNAK_ECOK1	Chaperone protein DnaK OS=Escherichia coli O1:K1 / APEC GN=dnaK PE=3 SV=1	238.12	9 (9,0)	6	7	7	6
36	sp|A1AGJ3|RL18_ECOK1	50S ribosomal protein L18 OS=Escherichia coli O1:K1 / APEC GN=rplR PE=3 SV=1	234.27	21 (21,0)	6	29	29	6
37	sp|A7ZSK1|RL29_ECO24	50S ribosomal protein L29 OS=Escherichia coli O139:H28 (strain E24377A / ETEC) GN=rpmC PE=3 SV=1	233.72	20 (20,0)	3	14	14	3
38	sp|A7ZQ49|RS16_ECO24	30S ribosomal protein S16 OS=Escherichia coli O139:H28 (strain E24377A / ETEC) GN=rpsP PE=3 SV=1	229.87	19 (19,0)	4	10	10	4
39	sp|A7ZUJ6|RL11_ECO24	50S ribosomal protein L11 OS=Escherichia coli O139:H28 (strain E24377A / ETEC) GN=rplK PE=3 SV=1	216.47	20 (20,0)	4	12	12	4
40	sp|A1AGC3|RS9_ECOK1	30S ribosomal protein S9 OS=Escherichia coli O1:K1 / APEC GN=rpsI PE=3 SV=1	212.52	21 (21,0)	6	8	8	6
41	sp|A7ZHB2|RS20_ECO24	30S ribosomal protein S20 OS=Escherichia coli O139:H28 (strain E24377A / ETEC) GN=rpsT PE=3 SV=1	210.29	20 (20,0)	4	8	8	4
42	sp|A1AGK1|RL16_ECOK1	50S ribosomal protein L16 OS=Escherichia coli O1:K1 / APEC GN=rplP PE=3 SV=1	193.74	21 (21,0)	3	9	9	3
43	sp|A7ZZ46|RL32_ECOHS	50S ribosomal protein L32 OS=Escherichia coli O9:H4 (strain HS) GN=rpmF PE=3 SV=1	188.64	18 (18,0)	4	34	34	4
44	sp|A1ABQ0|RL20_ECOK1	50S ribosomal protein L20 OS=Escherichia coli O1:K1 / APEC GN=rplT PE=3 SV=1	180	21 (21,0)	6	8	8	6
45	sp|P0ADZ0|RL23_ECOLI	50S ribosomal protein L23 OS=Escherichia coli (strain K12) GN=rplW PE=1 SV=1	179.02	5 (5,0)	3	100	100	3
46	sp|P0AFP6|GCH1L_ECOLI	GTP cyclohydrolase 1 type 2 homolog OS=Escherichia coli (strain K12) GN=ybgI PE=1 SV=1	174.48	3 (3,0)	3	3	3	3
47	sp|A1AGK4|RS19_ECOK1	30S ribosomal protein S19 OS=Escherichia coli O1:K1 / APEC GN=rpsS PE=3 SV=1	162.97	21 (21,0)	4	8	8	4
48	sp|A7ZSJ1|RL30_ECO24	50S ribosomal protein L30 OS=Escherichia coli O139:H28 (strain E24377A / ETEC) GN=rpmD PE=3 SV=1	154.06	20 (20,0)	4	6	6	4
49	sp|A7ZRU7|RS21_ECO24	30S ribosomal protein S21 OS=Escherichia coli O139:H28 (strain E24377A / ETEC) GN=rpsU PE=3 SV=1	133.86	20 (20,0)	4	6	6	4
50	sp|A7ZS81|RL27_ECO24	50S ribosomal protein L27 OS=Escherichia coli O139:H28 (strain E24377A / ETEC) GN=rpmA PE=3 SV=1	132.4	20 (19,1)	3	46	46	3
51	sp|A7ZS83|RL21_ECO24	50S ribosomal protein L21 OS=Escherichia coli O139:H28 (strain E24377A / ETEC) GN=rplU PE=3 SV=1	125.06	19 (19,0)	4	10	10	4
52	sp|P0A9L8|P5CR_ECOLI	Pyrroline-5-carboxylate reductase OS=Escherichia coli (strain K12) GN=proC PE=1 SV=1	115.32	1 (1,0)	2	2	2	2
53	sp|A7ZTI7|RL33_ECO24	50S ribosomal protein L33 OS=Escherichia coli O139:H28 (strain E24377A / ETEC) GN=rpmG PE=3 SV=1	113.59	20 (20,0)	2	4	4	2
54	sp|A1AGK0|RS17_ECOK1	30S ribosomal protein S17 OS=Escherichia coli O1:K1 / APEC GN=rpsQ PE=3 SV=1	109.75	21 (21,0)	2	2	2	2
55	sp|A1AG70|RS15_ECOK1	30S ribosomal protein S15 OS=Escherichia coli O1:K1 / APEC GN=rpsO PE=3 SV=1	103.74	21 (19,2)	3	6	6	3
56	sp|A1AGJ6|RS14_ECOK1	30S ribosomal protein S14 OS=Escherichia coli O1:K1 / APEC GN=rpsN PE=3 SV=1	101.3	16 (16,0)	2	6	6	2
57	sp|A1AEE9|SSRP_ECOK1	SsrA-binding protein OS=Escherichia coli O1:K1 / APEC GN=smpB PE=3 SV=1	89.92	21 (21,0)	3	4	4	3
58	sp|A7ZTI8|RL28_ECO24	50S ribosomal protein L28 OS=Escherichia coli O139:H28 (strain E24377A / ETEC) GN=rpmB PE=3 SV=1	89.31	20 (20,0)	2	15	15	2
59	sp|A7ZV73|RS18_ECO24	30S ribosomal protein S18 OS=Escherichia coli O139:H28 (strain E24377A / ETEC) GN=rpsR PE=3 SV=1	80.15	20 (20,0)	1	7	7	1
60	sp|A1AGM6|EFTU1_ECOK1	Elongation factor Tu 1 OS=Escherichia coli O1:K1 / APEC GN=tuf1 PE=3 SV=2	44.4	16 (16,0)	2	2	2	2
61	sp|P21338|RNI_ECOLI	Ribonuclease I OS=Escherichia coli (strain K12) GN=rna PE=1 SV=1	38.76	1 (1,0)	1	1	1	1
62	sp|A8A0R0|RL35_ECOHS	50S ribosomal protein L35 OS=Escherichia coli O9:H4 (strain HS) GN=rpmI PE=3 SV=1	35.95	17 (17,0)	1	2	2	1
63	sp|P0AGD7|SRP54_ECOLI	Signal recognition particle protein OS=Escherichia coli (strain K12) GN=ffh PE=1 SV=1	33.5	3 (3,0)	1	1	1	1
64	sp|P75981|JAYE_ECOLI	Putative protein JayE OS=Escherichia coli (strain K12) GN=jayE PE=5 SV=1	33.36	1 (1,0)	1	1	1	1
65	sp|A7ZTR3|TNAA_ECO24	Tryptophanase OS=Escherichia coli O139:H28 (strain E24377A / ETEC) GN=tnaA PE=3 SV=1	30.53	19 (19,0)	1	1	1	1
66	sp|P23830|PSS_ECOLI	CDP-diacylglycerol--serine O-phosphatidyltransferase OS=Escherichia coli (strain K12) GN=pssA PE=1 SV=2	29.98	1 (1,0)	1	1	1	1
67	sp|P09152|NARG_ECOLI	Respiratory nitrate reductase 1 alpha chain OS=Escherichia coli (strain K12) GN=narG PE=1 SV=4	26.71	2 (2,0)	1	1	1	1
68	sp|P39342|YJGR_ECOLI	Uncharacterized protein YjgR OS=Escherichia coli (strain K12) GN=yjgR PE=4 SV=1	25.02	1 (1,0)	1	1	1	1
69	sp|Q52313|KORB1_ECOLX		21.52	1 (1,0)	1	1	1	1
70	sp|P0AG24|SPOT_ECOLI	Bifunctional (p)ppGpp synthase/hydrolase SpoT OS=Escherichia coli (strain K12) GN=spoT PE=1 SV=1	19.96	2 (2,0)	1	1	1	1
71	sp|P0AEC8|DCUS_ECOLI	Sensor histidine kinase DcuS OS=Escherichia coli (strain K12) GN=dcuS PE=1 SV=1	11.3	3 (3,0)	1	1	1	1
