# Supplementary material for: Numerous cultivated and uncultivated viruses encode ribosomal proteins
Source: Nat Commun. 2019 Feb 14;10:752. doi: 10.1038/s41467-019-08672-6 (PMC6375957; doi:10.1038/s41467-019-08672-6)
Supplement: Supplementary file 8 — Supplementary Data 5 [file 41467_2019_8672_MOESM8_ESM.xlsx]

## Sheet: Protein Sets
Protein Set	Description	Score	Proteins	Peptides	Spectral Count	Specific Spectral Count	Sequence Count
sp|A7ZUK0|RL7_ECO24	50S ribosomal protein L7/L12 OS=Escherichia coli O139:H28 (strain E24377A / ETEC) GN=rplL PE=3 SV=1	571.35	20 (19,1)	11	33	33	6
sp|A7ZUE0|GLPK_ECO24	Glycerol kinase OS=Escherichia coli O139:H28 (strain E24377A / ETEC) GN=glpK PE=3 SV=1	570.68	18 (14,4)	14	16	16	12
sp|P0A905|SLYB_ECOLI	Outer membrane lipoprotein SlyB OS=Escherichia coli (strain K12) GN=slyB PE=2 SV=1	534.3	2 (2,0)	9	12	12	5
sp|A1AGK3|RL22_ECOK1	50S ribosomal protein L22 OS=Escherichia coli O1:K1 / APEC GN=rplV PE=3 SV=1	534.04	21 (21,0)	10	24	24	9
sp|A1AGJ9|RL14_ECOK1	50S ribosomal protein L14 OS=Escherichia coli O1:K1 / APEC GN=rplN PE=3 SV=1	459.51	21 (21,0)	7	10	10	4
sp|P0ADW3|YHCB_ECOLI	Inner membrane protein YhcB OS=Escherichia coli (strain K12) GN=yhcB PE=1 SV=2	380.57	3 (3,0)	8	10	10	6
sp|A1AGI9|RS13_ECOK1	30S ribosomal protein S13 OS=Escherichia coli O1:K1 / APEC GN=rpsM PE=3 SV=1	367.64	6 (6,0)	8	15	15	7
sp|A7ZP09|RL25_ECO24	50S ribosomal protein L25 OS=Escherichia coli O139:H28 (strain E24377A / ETEC) GN=rplY PE=3 SV=1	330.94	19 (11,8)	8	38	38	6
sp|A1AGM6|EFTU1_ECOK1	Elongation factor Tu 1 OS=Escherichia coli O1:K1 / APEC GN=tuf1 PE=3 SV=2	329.68	16 (15,1)	8	12	12	8
sp|A7ZSJ8|RL24_ECO24	50S ribosomal protein L24 OS=Escherichia coli O139:H28 (strain E24377A / ETEC) GN=rplX PE=3 SV=1	325.41	21 (14,7)	6	32	32	6
sp|A1AJA5|RS6_ECOK1	30S ribosomal protein S6 OS=Escherichia coli O1:K1 / APEC GN=rpsF PE=3 SV=1	320.56	20 (20,0)	10	12	12	5
sp|P0ACF4|DBHB_ECOLI	DNA-binding protein HU-beta OS=Escherichia coli (strain K12) GN=hupB PE=1 SV=1	313.86	3 (3,0)	6	9	9	5
sp|A1AGJ5|RS8_ECOK1	30S ribosomal protein S8 OS=Escherichia coli O1:K1 / APEC GN=rpsH PE=3 SV=1	310.97	21 (21,0)	10	14	14	8
sp|P06996|OMPC_ECOLI	Outer membrane protein C OS=Escherichia coli (strain K12) GN=ompC PE=1 SV=1	310.28	6 (2,4)	8	13	13	7
sp|A7ZV11|CH10_ECO24	10 kDa chaperonin OS=Escherichia coli O139:H28 (strain E24377A / ETEC) GN=groS PE=3 SV=1	303.66	20 (20,0)	7	13	13	6
sp|P0ACF8|HNS_ECOLI	DNA-binding protein H-NS OS=Escherichia coli (strain K12) GN=hns PE=1 SV=2	300.28	3 (3,0)	8	9	9	7
sp|A7ZSK1|RL29_ECO24	50S ribosomal protein L29 OS=Escherichia coli O139:H28 (strain E24377A / ETEC) GN=rpmC PE=3 SV=1	299.74	20 (20,0)	4	9	9	3
sp|A7ZPW1|NDK_ECO24	Nucleoside diphosphate kinase OS=Escherichia coli O139:H28 (strain E24377A / ETEC) GN=ndk PE=3 SV=1	298.61	21 (12,9)	7	12	12	6
sp|P75694|YAHO_ECOLI	Uncharacterized protein YahO OS=Escherichia coli (strain K12) GN=yahO PE=3 SV=1	280.33	1 (1,0)	6	6	6	4
sp|A7ZS83|RL21_ECO24	50S ribosomal protein L21 OS=Escherichia coli O139:H28 (strain E24377A / ETEC) GN=rplU PE=3 SV=1	270.75	19 (19,0)	6	12	12	3
sp|A1AGK8|RS10_ECOK1	30S ribosomal protein S10 OS=Escherichia coli O1:K1 / APEC GN=rpsJ PE=3 SV=1	264.12	21 (21,0)	6	11	11	6
sp|A1AFE8|FETP_ECOK1	Probable Fe(2+)-trafficking protein OS=Escherichia coli O1:K1 / APEC GN=yggX PE=3 SV=1	262.71	20 (19,1)	6	6	6	5
sp|A7ZK01|IHFB_ECO24	Integration host factor subunit beta OS=Escherichia coli O139:H28 (strain E24377A / ETEC) GN=ihfB PE=3 SV=1	258.73	20 (19,1)	6	7	7	4
sp|A1AGI5|RL17_ECOK1	50S ribosomal protein L17 OS=Escherichia coli O1:K1 / APEC GN=rplQ PE=3 SV=1	256	21 (21,0)	6	6	6	5
sp|P69776|LPP_ECOLI	Major outer membrane lipoprotein Lpp OS=Escherichia coli (strain K12) GN=lpp PE=1 SV=1	248.8	3 (3,0)	5	24	24	4
sp|P0AD59|IVY_ECOLI	Inhibitor of vertebrate lysozyme OS=Escherichia coli (strain K12) GN=ivy PE=1 SV=1	247.91	2 (2,0)	7	7	7	5
sp|P0A917|OMPX_ECOLI	Outer membrane protein X OS=Escherichia coli (strain K12) GN=ompX PE=1 SV=1	238.93	3 (3,0)	4	4	4	4
sp|E0J6W8|DBHA_ECOLW	DNA-binding protein HU-alpha OS=Escherichia coli (strain ATCC 9637 / CCM 2024 / DSM 1116 / NCIMB 8666 / NRRL B-766 / W) GN=hupA PE=1 SV=1	235.68	4 (4,0)	6	9	9	6
sp|P37188|PTKB_ECOLI	PTS system galactitol-specific EIIB component OS=Escherichia coli (strain K12) GN=gatB PE=1 SV=2	228.92	3 (1,2)	4	5	5	3
sp|A7ZNH9|YEEX_ECO24	UPF0265 protein YeeX OS=Escherichia coli O139:H28 (strain E24377A / ETEC) GN=yeeX PE=3 SV=1	223.45	12 (12,0)	7	8	8	4
sp|P32162|YIIS_ECOLI	UPF0381 protein YiiS OS=Escherichia coli (strain K12) GN=yiiS PE=1 SV=1	222.05	1 (1,0)	3	3	3	3
sp|P0ADB1|OSME_ECOLI	Osmotically-inducible lipoprotein E OS=Escherichia coli (strain K12) GN=osmE PE=2 SV=1	217.53	2 (2,0)	6	11	11	5
sp|P0AFW2|RMF_ECOLI	Ribosome modulation factor OS=Escherichia coli (strain K12) GN=rmf PE=1 SV=1	217.4	2 (2,0)	5	9	9	3
sp|P0AF93|RIDA_ECOLI	2-iminobutanoate/2-iminopropanoate deaminase OS=Escherichia coli (strain K12) GN=ridA PE=1 SV=2	212.97	2 (2,0)	5	7	7	4
sp|A1AA98|MINE_ECOK1	Cell division topological specificity factor OS=Escherichia coli O1:K1 / APEC GN=minE PE=3 SV=1	212.28	21 (21,0)	6	9	9	5
sp|A7ZUF1|RL31_ECO24	50S ribosomal protein L31 OS=Escherichia coli O139:H28 (strain E24377A / ETEC) GN=rpmE PE=3 SV=1	211.84	20 (20,0)	3	6	6	2
sp|P0A862|TPX_ECOLI	Thiol peroxidase OS=Escherichia coli (strain K12) GN=tpx PE=1 SV=2	210.48	3 (3,0)	3	3	3	3
sp|P0AFX0|HPF_ECOLI	Ribosome hibernation promoting factor OS=Escherichia coli (strain K12) GN=hpf PE=1 SV=1	210.27	3 (3,0)	4	4	4	3
sp|Q9JMT5|YUAE_ECOLI	Uncharacterized protein YuaE OS=Escherichia coli (strain K12) GN=yuaE PE=3 SV=1	206.04	1 (1,0)	5	5	5	4
sp|A7ZSJ1|RL30_ECO24	50S ribosomal protein L30 OS=Escherichia coli O139:H28 (strain E24377A / ETEC) GN=rpmD PE=3 SV=1	204.92	20 (20,0)	5	6	6	4
sp|A7ZHB2|RS20_ECO24	30S ribosomal protein S20 OS=Escherichia coli O139:H28 (strain E24377A / ETEC) GN=rpsT PE=3 SV=1	203.7	20 (20,0)	5	7	7	4
sp|P75874|YCCU_ECOLI	Uncharacterized protein YccU OS=Escherichia coli (strain K12) GN=yccU PE=1 SV=2	203.29	1 (1,0)	5	5	5	4
sp|A7ZQ24|GRCA_ECO24	Autonomous glycyl radical cofactor OS=Escherichia coli O139:H28 (strain E24377A / ETEC) GN=grcA PE=3 SV=1	202.9	20 (12,8)	4	5	5	4
sp|A1AGM8|RS7_ECOK1	30S ribosomal protein S7 OS=Escherichia coli O1:K1 / APEC GN=rpsG PE=3 SV=1	197.69	21 (21,0)	6	7	7	6
sp|P0AA25|THIO_ECOLI	Thioredoxin-1 OS=Escherichia coli (strain K12) GN=trxA PE=1 SV=2	197.47	3 (3,0)	5	5	5	4
sp|A7ZTU3|ATPE_ECO24	ATP synthase epsilon chain OS=Escherichia coli O139:H28 (strain E24377A / ETEC) GN=atpC PE=3 SV=1	197.1	20 (20,0)	5	6	6	3
sp|P76402|YEGP_ECOLI	UPF0339 protein YegP OS=Escherichia coli (strain K12) GN=yegP PE=1 SV=2	196.82	3 (3,0)	4	6	6	3
sp|P0ABH7|CISY_ECOLI	Citrate synthase OS=Escherichia coli (strain K12) GN=gltA PE=1 SV=1	196.24	2 (2,0)	4	4	4	4
sp|A1A7K9|YAEH_ECOK1	UPF0325 protein YaeH OS=Escherichia coli O1:K1 / APEC GN=yaeH PE=3 SV=1	193.31	21 (21,0)	6	6	6	6
sp|A1AGJ3|RL18_ECOK1	50S ribosomal protein L18 OS=Escherichia coli O1:K1 / APEC GN=rplR PE=3 SV=1	192.08	21 (21,0)	6	9	9	5
sp|A1AED6|RL19_ECOK1	50S ribosomal protein L19 OS=Escherichia coli O1:K1 / APEC GN=rplS PE=3 SV=1	191.83	21 (21,0)	7	10	10	6
sp|P0AD49|YFIA_ECOLI	Ribosome-associated inhibitor A OS=Escherichia coli (strain K12) GN=raiA PE=1 SV=2	188.26	3 (3,0)	5	6	6	3
sp|P0ADN2|YIFE_ECOLI	UPF0438 protein YifE OS=Escherichia coli (strain K12) GN=yifE PE=1 SV=2	188.07	3 (3,0)	7	7	7	7
sp|P0AFM4|PSIF_ECOLI	Phosphate starvation-inducible protein PsiF OS=Escherichia coli (strain K12) GN=psiF PE=1 SV=1	186.36	2 (2,0)	3	3	3	2
sp|A1AG72|RBFA_ECOK1	Ribosome-binding factor A OS=Escherichia coli O1:K1 / APEC GN=rbfA PE=3 SV=1	184.67	21 (21,0)	4	4	4	4
sp|A7ZJM7|DPS_ECO24	DNA protection during starvation protein OS=Escherichia coli O139:H28 (strain E24377A / ETEC) GN=dps PE=3 SV=1	181.83	20 (20,0)	6	6	6	5
sp|P64581|YQJD_ECOLI	Uncharacterized protein YqjD OS=Escherichia coli (strain K12) GN=yqjD PE=1 SV=1	177.08	3 (3,0)	3	7	7	3
sp|A1AGC9|MDH_ECOK1	Malate dehydrogenase OS=Escherichia coli O1:K1 / APEC GN=mdh PE=3 SV=1	176.52	21 (21,0)	5	5	5	4
sp|P0A912|PAL_ECOLI	Peptidoglycan-associated lipoprotein OS=Escherichia coli (strain K12) GN=pal PE=1 SV=1	175.53	2 (2,0)	4	5	5	4
sp|P0A910|OMPA_ECOLI	Outer membrane protein A OS=Escherichia coli (strain K12) GN=ompA PE=1 SV=1	174.99	2 (2,0)	4	4	4	4
sp|P0AG27|YIBN_ECOLI	Uncharacterized protein YibN OS=Escherichia coli (strain K12) GN=yibN PE=1 SV=1	174.27	3 (3,0)	5	6	6	5
sp|P0AB52|YCHN_ECOLI	Protein YchN OS=Escherichia coli (strain K12) GN=ychN PE=1 SV=1	172.81	2 (2,0)	6	6	6	5
sp|A1ADD6|NUOA_ECOK1	NADH-quinone oxidoreductase subunit A OS=Escherichia coli O1:K1 / APEC GN=nuoA PE=3 SV=1	170.55	11 (11,0)	4	5	5	3
sp|A1A8D7|YBAB_ECOK1	Nucleoid-associated protein YbaB OS=Escherichia coli O1:K1 / APEC GN=ybaB PE=3 SV=1	169.55	18 (18,0)	2	3	3	1
sp|A7ZV73|RS18_ECO24	30S ribosomal protein S18 OS=Escherichia coli O139:H28 (strain E24377A / ETEC) GN=rpsR PE=3 SV=1	169	20 (20,0)	3	4	4	3
sp|E0J500|CSPC_ECOLW	Cold shock-like protein CspC OS=Escherichia coli (strain ATCC 9637 / CCM 2024 / DSM 1116 / NCIMB 8666 / NRRL B-766 / W) GN=cspC PE=1 SV=1	164.07	4 (4,0)	4	9	9	4
sp|P0ABE2|BOLA_ECOLI	DNA-binding transcriptional regulator BolA OS=Escherichia coli (strain K12) GN=bolA PE=1 SV=1	163.42	2 (2,0)	3	4	4	3
sp|A1AGK4|RS19_ECOK1	30S ribosomal protein S19 OS=Escherichia coli O1:K1 / APEC GN=rpsS PE=3 SV=1	163.07	21 (21,0)	6	8	8	5
sp|P38521|YGGL_ECOLI	Uncharacterized protein YggL OS=Escherichia coli (strain K12) GN=yggL PE=4 SV=2	161.13	1 (1,0)	4	6	6	4
sp|P0AET2|HDEB_ECOLI	Acid stress chaperone HdeB OS=Escherichia coli (strain K12) GN=hdeB PE=1 SV=1	160.53	2 (2,0)	3	3	3	2
sp|A7ZJA8|SUCC_ECO24	Succinate--CoA ligase [ADP-forming] subunit beta OS=Escherichia coli O139:H28 (strain E24377A / ETEC) GN=sucC PE=3 SV=1	154.45	15 (14,1)	5	5	5	5
sp|P0AE08|AHPC_ECOLI	Alkyl hydroperoxide reductase subunit C OS=Escherichia coli (strain K12) GN=ahpC PE=1 SV=2	152.11	3 (3,0)	4	5	5	4
sp|A1AGM7|EFG_ECOK1	Elongation factor G OS=Escherichia coli O1:K1 / APEC GN=fusA PE=3 SV=1	151.56	21 (21,0)	3	3	3	3
sp|P0AEH5|ELAB_ECOLI	Protein ElaB OS=Escherichia coli (strain K12) GN=elaB PE=1 SV=1	151.4	3 (3,0)	3	14	14	3
sp|A7ZZ46|RL32_ECOHS	50S ribosomal protein L32 OS=Escherichia coli O9:H4 (strain HS) GN=rpmF PE=3 SV=1	150.76	18 (18,0)	3	9	9	3
sp|A1AEW7|ENO_ECOK1	Enolase OS=Escherichia coli O1:K1 / APEC GN=eno PE=3 SV=1	150.57	21 (21,0)	3	3	3	3
sp|P52644|HSLJ_ECOLI	Heat shock protein HslJ OS=Escherichia coli (strain K12) GN=hslJ PE=1 SV=1	149.86	1 (1,0)	3	4	4	3
sp|A7ZQ49|RS16_ECO24	30S ribosomal protein S16 OS=Escherichia coli O139:H28 (strain E24377A / ETEC) GN=rpsP PE=3 SV=1	144.44	19 (19,0)	3	7	7	3
sp|P0AF70|YJEI_ECOLI	Uncharacterized protein YjeI OS=Escherichia coli (strain K12) GN=yjeI PE=3 SV=1	144	2 (2,0)	4	6	6	3
sp|P0AC19|FOLX_ECOLI	Dihydroneopterin triphosphate 2'-epimerase OS=Escherichia coli (strain K12) GN=folX PE=1 SV=2	142.75	3 (3,0)	4	4	4	4
sp|P69054|DHSC_ECOLI	Succinate dehydrogenase cytochrome b556 subunit OS=Escherichia coli (strain K12) GN=sdhC PE=1 SV=1	139.83	2 (2,0)	4	5	5	3
sp|P0ADZ7|YAJC_ECOLI	UPF0092 membrane protein YajC OS=Escherichia coli (strain K12) GN=yajC PE=1 SV=1	138.77	3 (3,0)	4	4	4	3
sp|P65292|YGDI_ECOLI	Uncharacterized lipoprotein YgdI OS=Escherichia coli (strain K12) GN=ygdI PE=3 SV=1	137.93	2 (2,0)	3	4	4	2
sp|A7ZRU7|RS21_ECO24	30S ribosomal protein S21 OS=Escherichia coli O139:H28 (strain E24377A / ETEC) GN=rpsU PE=3 SV=1	135.39	20 (20,0)	4	5	5	4
sp|A1AGJ6|RS14_ECOK1	30S ribosomal protein S14 OS=Escherichia coli O1:K1 / APEC GN=rpsN PE=3 SV=1	133.55	17 (16,1)	3	4	4	3
sp|P0AAS0|YLAC_ECOLI	Inner membrane protein YlaC OS=Escherichia coli (strain K12) GN=ylaC PE=1 SV=2	130.45	2 (2,0)	4	5	5	4
sp|P02931|OMPF_ECOLI	Outer membrane protein F OS=Escherichia coli (strain K12) GN=ompF PE=1 SV=1	130.32	1 (1,0)	3	3	3	3
sp|A7ZTR3|TNAA_ECO24	Tryptophanase OS=Escherichia coli O139:H28 (strain E24377A / ETEC) GN=tnaA PE=3 SV=1	128.59	19 (19,0)	3	4	4	3
sp|P10026|TRAM1_ECOLI	Relaxosome protein TraM OS=Escherichia coli (strain K12) GN=traM PE=1 SV=1	128.34	6 (1,5)	5	5	5	5
sp|A1AE65|ISCA_ECOK1	Iron-binding protein IscA OS=Escherichia coli O1:K1 / APEC GN=iscA PE=3 SV=1	128.14	17 (17,0)	3	3	3	3
sp|P0AGL2|TDCF_ECOLI	Putative reactive intermediate deaminase TdcF OS=Escherichia coli (strain K12) GN=tdcF PE=1 SV=1	126.53	2 (2,0)	2	3	3	2
sp|A1AG70|RS15_ECOK1	30S ribosomal protein S15 OS=Escherichia coli O1:K1 / APEC GN=rpsO PE=3 SV=1	123.79	21 (19,2)	4	5	5	4
sp|A1AGJ2|RS5_ECOK1	30S ribosomal protein S5 OS=Escherichia coli O1:K1 / APEC GN=rpsE PE=3 SV=1	122.53	9 (9,0)	3	4	4	3
sp|P0AEQ1|GLCG_ECOLI	Protein GlcG OS=Escherichia coli (strain K12) GN=glcG PE=3 SV=1	122.41	2 (2,0)	3	3	3	3
sp|A7ZTI7|RL33_ECO24	50S ribosomal protein L33 OS=Escherichia coli O139:H28 (strain E24377A / ETEC) GN=rpmG PE=3 SV=1	120.93	20 (20,0)	3	5	5	2
sp|A1A863|YAIE_ECOK1	UPF0345 protein YaiE OS=Escherichia coli O1:K1 / APEC GN=yaiE PE=3 SV=1	120.57	20 (20,0)	3	3	3	2
sp|B1ITA2|YQFB_ECOLC	UPF0267 protein YqfB OS=Escherichia coli (strain ATCC 8739 / DSM 1576 / Crooks) GN=yqfB PE=3 SV=1	118.45	19 (7,12)	3	3	3	2
sp|P0A9Z1|GLNB_ECOLI	Nitrogen regulatory protein P-II 1 OS=Escherichia coli (strain K12) GN=glnB PE=1 SV=1	118.43	3 (3,0)	4	4	4	4
sp|A1AGG1|FIS_ECOK1	DNA-binding protein Fis OS=Escherichia coli O1:K1 / APEC GN=fis PE=3 SV=1	115.65	21 (21,0)	3	4	4	2
sp|A1AGC4|RL13_ECOK1	50S ribosomal protein L13 OS=Escherichia coli O1:K1 / APEC GN=rplM PE=3 SV=1	114.9	21 (21,0)	5	5	5	5
sp|P61949|FLAV_ECOLI	Flavodoxin-1 OS=Escherichia coli (strain K12) GN=fldA PE=1 SV=2	114.63	3 (3,0)	2	2	2	2
sp|A1AJ83|NSRR_ECOK1	HTH-type transcriptional repressor NsrR OS=Escherichia coli O1:K1 / APEC GN=nsrR PE=3 SV=1	113.97	21 (20,1)	2	2	2	2
sp|A7ZTI8|RL28_ECO24	50S ribosomal protein L28 OS=Escherichia coli O139:H28 (strain E24377A / ETEC) GN=rpmB PE=3 SV=1	113.23	20 (20,0)	3	4	4	3
sp|P33219|YEBF_ECOLI	Protein YebF OS=Escherichia coli (strain K12) GN=yebF PE=1 SV=2	110.89	3 (3,0)	3	3	3	3
sp|A7ZTG3|SECB_ECO24	Protein-export protein SecB OS=Escherichia coli O139:H28 (strain E24377A / ETEC) GN=secB PE=3 SV=1	109.54	21 (13,8)	3	3	3	3
sp|A1A8Q6|YBED_ECOK1	UPF0250 protein YbeD OS=Escherichia coli O1:K1 / APEC GN=ybeD PE=3 SV=1	108.02	20 (20,0)	3	4	4	3
sp|P37615|YHHM_ECOLI	Uncharacterized protein YhhM OS=Escherichia coli (strain K12) GN=yhhM PE=4 SV=1	107.25	1 (1,0)	3	3	3	3
sp|A7ZJV1|IF1_ECO24	Translation initiation factor IF-1 OS=Escherichia coli O139:H28 (strain E24377A / ETEC) GN=infA PE=3 SV=1	106.17	7 (7,0)	3	4	4	3
sp|A1A836|FRMR_ECOK1	Transcriptional repressor FrmR OS=Escherichia coli O1:K1 / APEC GN=frmR PE=3 SV=2	105.25	10 (10,0)	4	4	4	4
sp|P0ACX3|YDHR_ECOLI	Putative monooxygenase YdhR OS=Escherichia coli (strain K12) GN=ydhR PE=1 SV=1	105.13	1 (1,0)	2	2	2	2
sp|P0ACD4|ISCU_ECOLI	Iron-sulfur cluster assembly scaffold protein IscU OS=Escherichia coli (strain K12) GN=iscU PE=1 SV=1	104.91	3 (3,0)	3	4	4	3
sp|P0AEB7|YOAB_ECOLI	RutC family protein YoaB OS=Escherichia coli (strain K12) GN=yoaB PE=3 SV=1	102.08	2 (2,0)	2	2	2	1
sp|P0ACG1|STPA_ECOLI	DNA-binding protein StpA OS=Escherichia coli (strain K12) GN=stpA PE=1 SV=1	101.87	2 (2,0)	3	3	3	3
sp|A7ZKJ7|ACP_ECO24	Acyl carrier protein OS=Escherichia coli O139:H28 (strain E24377A / ETEC) GN=acpP PE=3 SV=1	101.42	18 (18,0)	2	6	6	2
sp|P0ACW6|YDCH_ECOLI	Uncharacterized protein YdcH OS=Escherichia coli (strain K12) GN=ydcH PE=4 SV=2	99.49	1 (1,0)	3	3	3	3
sp|P0AC69|GLRX4_ECOLI	Glutaredoxin-4 OS=Escherichia coli (strain K12) GN=grxD PE=1 SV=1	97.96	3 (3,0)	2	3	3	2
sp|P27238|YFED_ECOLI	Uncharacterized protein YfeD OS=Escherichia coli (strain K12) GN=yfeD PE=4 SV=3	97.68	1 (1,0)	2	2	2	2
sp|P0AFM9|PSPB_ECOLI	Phage shock protein B OS=Escherichia coli (strain K12) GN=pspB PE=1 SV=1	96.42	3 (3,0)	2	2	2	2
sp|P68206|YJBJ_ECOLI	UPF0337 protein YjbJ OS=Escherichia coli (strain K12) GN=yjbJ PE=1 SV=1	95.33	3 (2,1)	3	3	3	3
sp|A1AHI0|RPOZ_ECOK1	DNA-directed RNA polymerase subunit omega OS=Escherichia coli O1:K1 / APEC GN=rpoZ PE=3 SV=1	94.49	21 (21,0)	2	2	2	2
ABI79209_1	ribosomal protein S30AE Escherichia phage V5	94.42	1 (1,0)	2	2	2	2
sp|A1A9A5|YBJQ_ECOK1	UPF0145 protein YbjQ OS=Escherichia coli O1:K1 / APEC GN=ybjQ PE=3 SV=1	92.74	19 (19,0)	1	1	1	1
sp|P13979|TRAT1_ECOLI	TraT complement resistance protein OS=Escherichia coli (strain K12) GN=traT PE=3 SV=2	91.05	3 (3,0)	3	4	4	3
sp|P0A9L5|PPIC_ECOLI	Peptidyl-prolyl cis-trans isomerase C OS=Escherichia coli (strain K12) GN=ppiC PE=1 SV=2	89.15	3 (3,0)	2	2	2	2
sp|P0ADB7|ECNB_ECOLI	Entericidin B OS=Escherichia coli (strain K12) GN=ecnB PE=3 SV=1	88.64	3 (3,0)	1	9	9	1
sp|A1A8D9|HTPG_ECOK1	Chaperone protein HtpG OS=Escherichia coli O1:K1 / APEC GN=htpG PE=3 SV=1	88.09	9 (9,0)	1	1	1	1
sp|A7ZS81|RL27_ECO24	50S ribosomal protein L27 OS=Escherichia coli O139:H28 (strain E24377A / ETEC) GN=rpmA PE=3 SV=1	86.55	20 (19,1)	2	8	8	2
sp|P36683|ACNB_ECOLI	Aconitate hydratase B OS=Escherichia coli (strain K12) GN=acnB PE=1 SV=3	85.96	1 (1,0)	2	2	2	2
sp|A1AGK0|RS17_ECOK1	30S ribosomal protein S17 OS=Escherichia coli O1:K1 / APEC GN=rpsQ PE=3 SV=1	85.65	21 (21,0)	2	3	3	2
sp|Q46868|YQIC_ECOLI	Uncharacterized protein YqiC OS=Escherichia coli (strain K12) GN=yqiC PE=1 SV=2	85.47	1 (1,0)	4	4	4	4
sp|P13035|GLPD_ECOLI	Aerobic glycerol-3-phosphate dehydrogenase OS=Escherichia coli (strain K12) GN=glpD PE=1 SV=3	85.3	1 (1,0)	3	3	3	3
sp|A7ZMI0|IHFA_ECO24	Integration host factor subunit alpha OS=Escherichia coli O139:H28 (strain E24377A / ETEC) GN=ihfA PE=3 SV=1	84.47	20 (20,0)	3	3	3	3
sp|A7ZHZ9|CRL_ECO24	Sigma factor-binding protein Crl OS=Escherichia coli O139:H28 (strain E24377A / ETEC) GN=crl PE=3 SV=1	84.03	21 (9,12)	4	4	4	4
sp|P00350|6PGD_ECOLI	6-phosphogluconate dehydrogenase, decarboxylating OS=Escherichia coli (strain K12) GN=gnd PE=1 SV=2	80.13	2 (2,0)	2	2	2	2
sp|P39297|BSMA_ECOLI	Lipoprotein BsmA OS=Escherichia coli (strain K12) GN=bsmA PE=2 SV=2	79.36	1 (1,0)	2	2	2	1
sp|P0ADZ0|RL23_ECOLI	50S ribosomal protein L23 OS=Escherichia coli (strain K12) GN=rplW PE=1 SV=1	76.97	5 (5,0)	2	3	3	2
sp|P77330|BORD_ECOLI	Prophage lipoprotein Bor homolog OS=Escherichia coli (strain K12) GN=borD PE=3 SV=1	76.39	1 (1,0)	2	3	3	2
sp|A1ABQ0|RL20_ECOK1	50S ribosomal protein L20 OS=Escherichia coli O1:K1 / APEC GN=rplT PE=3 SV=1	75.41	21 (21,0)	3	3	3	3
sp|P24178|YFFB_ECOLI	Protein YffB OS=Escherichia coli (strain K12) GN=yffB PE=1 SV=1	74.81	1 (1,0)	2	2	2	1
sp|A1AE68|ISCR_ECOK1	HTH-type transcriptional regulator IscR OS=Escherichia coli O1:K1 / APEC GN=iscR PE=3 SV=1	74.75	21 (21,0)	1	1	1	1
sp|P65294|YGDR_ECOLI	Uncharacterized lipoprotein YgdR OS=Escherichia coli (strain K12) GN=ygdR PE=1 SV=1	74.15	3 (3,0)	3	3	3	2
sp|A7ZUJ6|RL11_ECO24	50S ribosomal protein L11 OS=Escherichia coli O139:H28 (strain E24377A / ETEC) GN=rplK PE=3 SV=1	74.13	20 (20,0)	3	3	3	3
sp|P0AD33|YFCZ_ECOLI	UPF0381 protein YfcZ OS=Escherichia coli (strain K12) GN=yfcZ PE=3 SV=1	72.84	2 (2,0)	1	1	1	1
sp|P0AB14|YCCJ_ECOLI	Uncharacterized protein YccJ OS=Escherichia coli (strain K12) GN=yccJ PE=1 SV=1	71.76	3 (3,0)	1	1	1	1
sp|P64506|YEBY_ECOLI	Uncharacterized protein YebY OS=Escherichia coli (strain K12) GN=yebY PE=3 SV=1	71.5	1 (1,0)	1	1	1	1
sp|P37613|PANM_ECOLI	PanD maturation factor OS=Escherichia coli (strain K12) GN=panM PE=1 SV=1	71.28	1 (1,0)	1	1	1	1
sp|A1AE82|GLYA_ECOK1	Serine hydroxymethyltransferase OS=Escherichia coli O1:K1 / APEC GN=glyA PE=3 SV=2	69.51	21 (21,0)	2	2	2	2
sp|P68191|SRA_ECOLI	Stationary-phase-induced ribosome-associated protein OS=Escherichia coli (strain K12) GN=sra PE=1 SV=1	68.95	5 (5,0)	2	4	4	2
sp|P0ADM4|YIDQ_ECOLI	Uncharacterized protein YidQ OS=Escherichia coli (strain K12) GN=yidQ PE=3 SV=1	67.89	1 (1,0)	2	2	2	2
sp|P0ACE7|HINT_ECOLI	Purine nucleoside phosphoramidase OS=Escherichia coli (strain K12) GN=hinT PE=1 SV=1	67.32	2 (2,0)	1	1	1	1
sp|A8A071|LSRG_ECOHS	(4S)-4-hydroxy-5-phosphonooxypentane-2,3-dione isomerase OS=Escherichia coli O9:H4 (strain HS) GN=lsrG PE=3 SV=1	66.79	6 (6,0)	2	2	2	2
sp|A1AGI8|RS11_ECOK1	30S ribosomal protein S11 OS=Escherichia coli O1:K1 / APEC GN=rpsK PE=3 SV=1	65.92	21 (21,0)	3	3	3	3
sp|P62554|CCDB_ECOLI	Toxin CcdB OS=Escherichia coli (strain K12) GN=ccdB PE=1 SV=1	65.82	5 (4,1)	2	2	2	2
sp|A7ZQJ2|FTSB_ECO24	Cell division protein FtsB OS=Escherichia coli O139:H28 (strain E24377A / ETEC) GN=ftsB PE=3 SV=1	65.35	14 (14,0)	1	1	1	1
sp|P0A8Z0|YCIA_ECOLI	Acyl-CoA thioester hydrolase YciA OS=Escherichia coli (strain K12) GN=yciA PE=3 SV=1	64.65	2 (2,0)	2	3	3	2
sp|P64503|YEBV_ECOLI	Uncharacterized protein YebV OS=Escherichia coli (strain K12) GN=yebV PE=1 SV=1	64.48	2 (2,0)	1	1	1	1
sp|A1AIL4|LAMB_ECOK1	Maltoporin OS=Escherichia coli O1:K1 / APEC GN=lamB PE=3 SV=1	64.24	21 (21,0)	1	1	1	1
sp|P28224|MLIC_ECOLI	Membrane-bound lysozyme inhibitor of C-type lysozyme OS=Escherichia coli (strain K12) GN=mliC PE=1 SV=2	63.29	1 (1,0)	1	1	1	1
sp|A1AF99|ZAPA_ECOK1	Cell division protein ZapA OS=Escherichia coli O1:K1 / APEC GN=zapA PE=3 SV=1	62.95	22 (22,0)	2	2	2	2
sp|P64545|YFGG_ECOLI	Uncharacterized protein YfgG OS=Escherichia coli (strain K12) GN=yfgG PE=4 SV=1	62.88	2 (2,0)	1	1	1	1
sp|A7ZME4|SUFE_ECO24	Cysteine desulfuration protein SufE OS=Escherichia coli O139:H28 (strain E24377A / ETEC) GN=sufE PE=3 SV=1	62.17	17 (17,0)	1	1	1	1
sp|A7ZUE3|ZAPB_ECO24	Cell division protein ZapB OS=Escherichia coli O139:H28 (strain E24377A / ETEC) GN=zapB PE=3 SV=2	61.71	20 (20,0)	1	1	1	1
sp|A7ZSH9|MSCL_ECO24	Large-conductance mechanosensitive channel OS=Escherichia coli O139:H28 (strain E24377A / ETEC) GN=mscL PE=3 SV=1	61.16	21 (14,7)	2	2	2	2
sp|P0AG99|SECG_ECOLI	Protein-export membrane protein SecG OS=Escherichia coli (strain K12) GN=secG PE=1 SV=1	60.77	3 (3,0)	2	2	2	2
sp|P0A9R4|FER_ECOLI	2Fe-2S ferredoxin OS=Escherichia coli (strain K12) GN=fdx PE=1 SV=2	60.67	2 (2,0)	2	2	2	2
sp|P0AB12|YCCF_ECOLI	Inner membrane protein YccF OS=Escherichia coli (strain K12) GN=yccF PE=1 SV=1	60.09	1 (1,0)	2	2	2	2
sp|P0AB65|ACYP_ECOLI	Acylphosphatase OS=Escherichia coli (strain K12) GN=yccX PE=1 SV=1	59.53	4 (2,2)	2	2	2	2
sp|P0A937|BAME_ECOLI	Outer membrane protein assembly factor BamE OS=Escherichia coli (strain K12) GN=bamE PE=1 SV=1	59.32	2 (2,0)	1	2	2	1
sp|Q0TH06|YOBH_ECOL5	Uncharacterized protein YobH OS=Escherichia coli O6:K15:H31 (strain 536 / UPEC) GN=yobH PE=3 SV=1	57.43	5 (4,1)	2	2	2	2
sp|P0A968|CSPD_ECOLI	Cold shock-like protein CspD OS=Escherichia coli (strain K12) GN=cspD PE=1 SV=1	56.61	3 (3,0)	1	1	1	1
sp|P18006|TRBI_ECOLI	Protein TrbI OS=Escherichia coli (strain K12) GN=trbI PE=4 SV=2	55.91	1 (1,0)	2	2	2	2
sp|P62593|BLAT_ECOLX	Beta-lactamase TEM OS=Escherichia coli GN=bla PE=1 SV=1	55.67	1 (1,0)	1	1	1	1
sp|P0ADF8|ILVN_ECOLI	Acetolactate synthase isozyme 1 small subunit OS=Escherichia coli (strain K12) GN=ilvN PE=1 SV=1	55.14	3 (3,0)	2	2	2	1
sp|P0AD07|YECF_ECOLI	Uncharacterized protein YecF OS=Escherichia coli (strain K12) GN=yecF PE=4 SV=1	54.52	2 (2,0)	1	1	1	1
sp|P0ABN1|KDGL_ECOLI	Diacylglycerol kinase OS=Escherichia coli (strain K12) GN=dgkA PE=1 SV=2	54.4	3 (3,0)	1	1	1	1
sp|P23857|PSPE_ECOLI	Thiosulfate sulfurtransferase PspE OS=Escherichia coli (strain K12) GN=pspE PE=1 SV=1	53.2	1 (1,0)	1	1	1	1
sp|P52096|YAER_ECOLI	Uncharacterized protein YaeR OS=Escherichia coli (strain K12) GN=yaeR PE=3 SV=1	52.72	1 (1,0)	1	1	1	1
sp|P0ADA7|OSMB_ECOLI	Osmotically-inducible lipoprotein B OS=Escherichia coli (strain K12) GN=osmB PE=2 SV=1	52.58	3 (3,0)	1	2	2	1
sp|A1AGC3|RS9_ECOK1	30S ribosomal protein S9 OS=Escherichia coli O1:K1 / APEC GN=rpsI PE=3 SV=1	52.43	21 (21,0)	1	1	1	1
sp|A1AAA8|DSBB_ECOK1	Disulfide bond formation protein B OS=Escherichia coli O1:K1 / APEC GN=dsbB PE=3 SV=2	51.07	6 (5,1)	2	2	2	2
sp|P0ACV4|LAPA_ECOLI	Lipopolysaccharide assembly protein A OS=Escherichia coli (strain K12) GN=lapA PE=1 SV=1	49.74	1 (1,0)	1	1	1	1
sp|P69795|PTQB_ECOLI	PTS system N,N'-diacetylchitobiose-specific EIIB component OS=Escherichia coli (strain K12) GN=chbB PE=1 SV=1	49.25	3 (3,0)	1	1	1	1
sp|A1AGK5|RL2_ECOK1	50S ribosomal protein L2 OS=Escherichia coli O1:K1 / APEC GN=rplB PE=3 SV=1	48.9	21 (21,0)	2	3	3	1
sp|P25553|ALDA_ECOLI	Lactaldehyde dehydrogenase OS=Escherichia coli (strain K12) GN=aldA PE=1 SV=2	48.71	1 (1,0)	1	1	1	1
sp|P0AC41|SDHA_ECOLI	Succinate dehydrogenase flavoprotein subunit OS=Escherichia coli (strain K12) GN=sdhA PE=1 SV=1	48.51	3 (3,0)	1	1	1	1
sp|A1AGI7|RS4_ECOK1	30S ribosomal protein S4 OS=Escherichia coli O1:K1 / APEC GN=rpsD PE=3 SV=1	47.81	21 (21,0)	1	1	1	1
sp|P0AC16|FOLB_ECOLI	Dihydroneopterin aldolase OS=Escherichia coli (strain K12) GN=folB PE=1 SV=1	47.4	2 (2,0)	2	2	2	2
sp|P37590|PMRD_ECOLI	Signal transduction protein PmrD OS=Escherichia coli (strain K12) GN=pmrD PE=1 SV=2	47.4	1 (1,0)	1	1	1	1
sp|P39177|USPG_ECOLI	Universal stress protein UP12 OS=Escherichia coli (strain K12) GN=uspG PE=1 SV=2	47.23	1 (1,0)	1	1	1	1
sp|P69411|RCSF_ECOLI	Outer membrane lipoprotein RcsF OS=Escherichia coli (strain K12) GN=rcsF PE=1 SV=1	46.99	2 (2,0)	1	1	1	1
sp|P0ADX1|YHFA_ECOLI	Protein YhfA OS=Escherichia coli (strain K12) GN=yhfA PE=1 SV=1	46.08	3 (3,0)	2	3	3	2
sp|A1AGJ1|RL15_ECOK1	50S ribosomal protein L15 OS=Escherichia coli O1:K1 / APEC GN=rplO PE=3 SV=1	45.91	21 (21,0)	1	1	1	1
sp|A1AAA3|YCGL_ECOK1	Protein YcgL OS=Escherichia coli O1:K1 / APEC GN=ycgL PE=3 SV=1	45.13	21 (21,0)	2	2	2	2
sp|P0AB77|KBL_ECOLI	2-amino-3-ketobutyrate coenzyme A ligase OS=Escherichia coli (strain K12) GN=kbl PE=1 SV=1	44.5	2 (2,0)	1	1	1	1
sp|P0AAT2|YBDF_ECOLI	Uncharacterized protein YbdF OS=Escherichia coli (strain K12) GN=ybdF PE=4 SV=1	43.84	2 (2,0)	1	1	1	1
sp|P0A4P6|USPF_ECOL6	Universal stress protein F OS=Escherichia coli O6:H1 (strain CFT073 / ATCC 700928 / UPEC) GN=uspF PE=3 SV=1	43.4	4 (4,0)	1	2	2	1
sp|P0AA04|PTHP_ECOLI	Phosphocarrier protein HPr OS=Escherichia coli (strain K12) GN=ptsH PE=1 SV=1	42.7	3 (3,0)	1	1	1	1
sp|A1AGJ7|RL5_ECOK1	50S ribosomal protein L5 OS=Escherichia coli O1:K1 / APEC GN=rplE PE=3 SV=1	42.39	21 (21,0)	2	2	2	2
sp|P69428|TATA_ECOLI	Sec-independent protein translocase protein TatA OS=Escherichia coli (strain K12) GN=tatA PE=1 SV=1	41.73	3 (3,0)	1	1	1	1
sp|P0AGE9|SUCD_ECOLI	Succinate--CoA ligase [ADP-forming] subunit alpha OS=Escherichia coli (strain K12) GN=sucD PE=1 SV=2	41.68	3 (3,0)	2	2	2	2
sp|P0AES9|HDEA_ECOLI	Acid stress chaperone HdeA OS=Escherichia coli (strain K12) GN=hdeA PE=1 SV=1	41.17	2 (2,0)	2	2	2	2
sp|A1A7K2|ERPA_ECOK1	Iron-sulfur cluster insertion protein ErpA OS=Escherichia coli O1:K1 / APEC GN=erpA PE=3 SV=1	40.77	21 (21,0)	1	1	1	1
sp|P34210|OMPP_ECOLI	Outer membrane protease OmpP OS=Escherichia coli (strain K12) GN=ompP PE=1 SV=2	40.07	1 (1,0)	1	1	1	1
sp|P0AB71|ALF_ECOLI	Fructose-bisphosphate aldolase class 2 OS=Escherichia coli (strain K12) GN=fbaA PE=1 SV=2	38.92	2 (2,0)	1	2	2	1
sp|A1AIC1|KATG_ECOK1	Catalase-peroxidase OS=Escherichia coli O1:K1 / APEC GN=katG PE=3 SV=1	38.75	11 (11,0)	1	1	1	1
sp|P64493|YOAF_ECOLI	Uncharacterized protein YoaF OS=Escherichia coli (strain K12) GN=yoaF PE=4 SV=1	37.9	2 (2,0)	1	1	1	1
sp|P0ADQ7|YGAM_ECOLI	Uncharacterized protein YgaM OS=Escherichia coli (strain K12) GN=ygaM PE=1 SV=2	37.33	3 (3,0)	1	1	1	1
sp|A1AJ78|HFQ_ECOK1	RNA-binding protein Hfq OS=Escherichia coli O1:K1 / APEC GN=hfq PE=3 SV=1	37.17	21 (21,0)	1	1	1	1
sp|P0AED0|USPA_ECOLI	Universal stress protein A OS=Escherichia coli (strain K12) GN=uspA PE=1 SV=2	36.88	3 (3,0)	2	2	2	2
sp|A1AFB0|PGK_ECOK1	Phosphoglycerate kinase OS=Escherichia coli O1:K1 / APEC GN=pgk PE=3 SV=1	35.93	8 (8,0)	1	1	1	1
sp|A8A0R0|RL35_ECOHS	50S ribosomal protein L35 OS=Escherichia coli O9:H4 (strain HS) GN=rpmI PE=3 SV=1	35.59	17 (17,0)	1	2	2	1
sp|P0AF54|YJCH_ECOLI	Inner membrane protein YjcH OS=Escherichia coli (strain K12) GN=yjcH PE=1 SV=1	35.13	1 (1,0)	1	2	2	1
sp|P0AE48|YTFP_ECOLI	Gamma-glutamylcyclotransferase family protein YtfP OS=Escherichia coli (strain K12) GN=ytfP PE=1 SV=1	35.04	3 (3,0)	1	1	1	1
sp|A7ZIG9|NUSB_ECO24	N utilization substance protein B homolog OS=Escherichia coli O139:H28 (strain E24377A / ETEC) GN=nusB PE=3 SV=1	34.75	20 (20,0)	1	1	1	1
sp|P0C265|YIBT_ECO57	Uncharacterized protein YibT OS=Escherichia coli O157:H7 GN=yibT PE=4 SV=1	32.42	5 (5,0)	1	1	1	1
sp|B1IPL0|IF3_ECOLC	Translation initiation factor IF-3 OS=Escherichia coli (strain ATCC 8739 / DSM 1576 / Crooks) GN=infC PE=3 SV=1	32.42	6 (6,0)	1	1	1	1
sp|A7ZIN4|KAD_ECO24	Adenylate kinase OS=Escherichia coli O139:H28 (strain E24377A / ETEC) GN=adk PE=3 SV=1	32.36	18 (18,0)	1	1	1	1
sp|P0AC44|DHSD_ECOLI	Succinate dehydrogenase hydrophobic membrane anchor subunit OS=Escherichia coli (strain K12) GN=sdhD PE=1 SV=1	31.65	3 (3,0)	1	1	1	1
sp|A7ZP12|YEJL_ECO24	UPF0352 protein YejL OS=Escherichia coli O139:H28 (strain E24377A / ETEC) GN=yejL PE=3 SV=1	31.06	20 (20,0)	1	1	1	1
sp|P76406|YEGR_ECOLI	Uncharacterized protein YegR OS=Escherichia coli (strain K12) GN=yegR PE=4 SV=2	30.81	1 (1,0)	1	1	1	1
sp|P39332|YJGH_ECOLI	RutC family protein YjgH OS=Escherichia coli (strain K12) GN=yjgH PE=1 SV=1	30.14	1 (1,0)	1	1	1	1
sp|A1A775|LSPA_ECOK1	Lipoprotein signal peptidase OS=Escherichia coli O1:K1 / APEC GN=lspA PE=3 SV=1	29.54	21 (21,0)	1	1	1	1
sp|P46888|USPC_ECOLI	Universal stress protein C OS=Escherichia coli (strain K12) GN=uspC PE=2 SV=1	29.53	3 (3,0)	1	1	1	1
sp|A7ZPR6|YPFN_ECO24	UPF0370 protein YpfN OS=Escherichia coli O139:H28 (strain E24377A / ETEC) GN=ypfN PE=3 SV=1	29.44	20 (20,0)	1	1	1	1
sp|P77695|GNSB_ECOLI	Protein GnsB OS=Escherichia coli (strain K12) GN=gnsB PE=3 SV=2	29.41	1 (1,0)	1	1	1	1
sp|A1AJ60|FRDC_ECOK1	Fumarate reductase subunit C OS=Escherichia coli O1:K1 / APEC GN=frdC PE=3 SV=1	28.47	21 (21,0)	1	1	1	1
sp|A1ADC7|NUOK_ECOK1	NADH-quinone oxidoreductase subunit K OS=Escherichia coli O1:K1 / APEC GN=nuoK PE=3 SV=1	28.11	23 (23,0)	1	1	1	1
sp|P0A9P0|DLDH_ECOLI	Dihydrolipoyl dehydrogenase OS=Escherichia coli (strain K12) GN=lpdA PE=1 SV=2	27.25	3 (3,0)	1	1	1	1
sp|A1A7U9|XGPT_ECOK1	Xanthine phosphoribosyltransferase OS=Escherichia coli O1:K1 / APEC GN=gpt PE=3 SV=1	26.55	21 (21,0)	1	1	1	1
sp|P0ADN6|YIFL_ECOLI	Uncharacterized lipoprotein YifL OS=Escherichia coli (strain K12) GN=yifL PE=3 SV=1	26.48	3 (3,0)	1	1	1	1
sp|P0AC33|FUMA_ECOLI	Fumarate hydratase class I, aerobic OS=Escherichia coli (strain K12) GN=fumA PE=1 SV=2	26.19	4 (4,0)	1	1	1	1
sp|P39180|AG43_ECOLI	Antigen 43 OS=Escherichia coli (strain K12) GN=flu PE=1 SV=3	26.14	1 (1,0)	1	1	1	1
sp|P41069|TRAV_ECOLI	Protein TraV OS=Escherichia coli (strain K12) GN=traV PE=1 SV=1	26.03	1 (1,0)	1	1	1	1
sp|P0AB61|YCIN_ECOLI	Protein YciN OS=Escherichia coli (strain K12) GN=yciN PE=1 SV=1	26.03	3 (3,0)	1	1	1	1
sp|A7ZII0|YAJQ_ECO24	UPF0234 protein YajQ OS=Escherichia coli O139:H28 (strain E24377A / ETEC) GN=yajQ PE=3 SV=1	24.89	20 (20,0)	1	1	1	1
sp|P0ADU2|YGIN_ECOLI	Probable quinol monooxygenase YgiN OS=Escherichia coli (strain K12) GN=ygiN PE=1 SV=1	24.71	2 (2,0)	1	1	1	1
sp|Q47710|YQJK_ECOLI	Uncharacterized protein YqjK OS=Escherichia coli (strain K12) GN=yqjK PE=4 SV=1	24.54	1 (1,0)	1	1	1	1
sp|Q47156|YAFN_ECOLI	Antitoxin YafN OS=Escherichia coli (strain K12) GN=yafN PE=1 SV=1	24.4	1 (1,0)	1	1	1	1
sp|P64534|RCNB_ECOLI	Nickel/cobalt homeostasis protein RcnB OS=Escherichia coli (strain K12) GN=rcnB PE=1 SV=1	24.37	2 (2,0)	1	1	1	1
sp|A7ZHR0|EFTS_ECO24	Elongation factor Ts OS=Escherichia coli O139:H28 (strain E24377A / ETEC) GN=tsf PE=3 SV=1	24.36	20 (20,0)	1	1	1	1
sp|P65870|QUED_ECOLI	6-carboxy-5,6,7,8-tetrahydropterin synthase OS=Escherichia coli (strain K12) GN=queD PE=1 SV=1	23.87	2 (2,0)	1	1	1	1
sp|P0AG96|SECE_ECOLI	Protein translocase subunit SecE OS=Escherichia coli (strain K12) GN=secE PE=1 SV=1	23.45	3 (3,0)	1	1	1	1
sp|P64448|YNBE_ECOLI	Uncharacterized protein YnbE OS=Escherichia coli (strain K12) GN=ynbE PE=4 SV=1	22.97	2 (2,0)	1	1	1	1
sp|A1AGK1|RL16_ECOK1	50S ribosomal protein L16 OS=Escherichia coli O1:K1 / APEC GN=rplP PE=3 SV=1	22.83	21 (21,0)	1	1	1	1
sp|A1AJA6|PRIB_ECOK1	Primosomal replication protein N OS=Escherichia coli O1:K1 / APEC GN=priB PE=3 SV=1	22.65	16 (16,0)	1	1	1	1
sp|Q46824|CPTA_ECOLI	Toxin CptA OS=Escherichia coli (strain K12) GN=cptA PE=1 SV=1	22.15	1 (1,0)	1	1	1	1
sp|P23869|PPIB_ECOLI	Peptidyl-prolyl cis-trans isomerase B OS=Escherichia coli (strain K12) GN=ppiB PE=1 SV=2	21.83	1 (1,0)	1	1	1	1
sp|A7ZTU9|ATPL_ECO24	ATP synthase subunit c OS=Escherichia coli O139:H28 (strain E24377A / ETEC) GN=atpE PE=3 SV=1	21.47	20 (20,0)	1	1	1	1
sp|P30864|YAFC_ECOLI		21.46	1 (1,0)	1	1	1	1
sp|P69783|PTGA_ECOLI	PTS system glucose-specific EIIA component OS=Escherichia coli (strain K12) GN=crr PE=1 SV=2	21.35	2 (2,0)	1	1	1	1
sp|P32685|YJBD_ECOLI	Uncharacterized protein YjbD OS=Escherichia coli (strain K12) GN=yjbD PE=4 SV=1	21.26	1 (1,0)	1	1	1	1
sp|P0AC62|GLRX3_ECOLI	Glutaredoxin-3 OS=Escherichia coli (strain K12) GN=grxC PE=1 SV=2	20.99	3 (3,0)	1	1	1	1
sp|P0AFW8|ROF_ECOLI	Protein rof OS=Escherichia coli (strain K12) GN=rof PE=1 SV=1	20.95	1 (1,0)	1	1	1	1
sp|P64515|YECN_ECOLI	Inner membrane protein YecN OS=Escherichia coli (strain K12) GN=yecN PE=1 SV=1	20.87	2 (2,0)	1	1	1	1
sp|P46009|FOCD_ECOLX	Outer membrane usher protein FocD OS=Escherichia coli GN=focD PE=3 SV=1	20.28	1 (1,0)	1	1	1	1
sp|A1AGK6|RL4_ECOK1	50S ribosomal protein L4 OS=Escherichia coli O1:K1 / APEC GN=rplD PE=3 SV=1	20.09	21 (21,0)	1	1	1	1
sp|P15373|PRLF_ECOLI	Antitoxin PrlF OS=Escherichia coli (strain K12) GN=prlF PE=1 SV=1	19.72	2 (2,0)	1	1	1	1
sp|A1A8Z8|GPMA_ECOK1	2,3-bisphosphoglycerate-dependent phosphoglycerate mutase OS=Escherichia coli O1:K1 / APEC GN=gpmA PE=3 SV=1	19.14	20 (20,0)	1	1	1	1
sp|A7ZUJ7|RL1_ECO24	50S ribosomal protein L1 OS=Escherichia coli O139:H28 (strain E24377A / ETEC) GN=rplA PE=3 SV=1	19.11	20 (20,0)	1	1	1	1
sp|P27550|ACSA_ECOLI	Acetyl-coenzyme A synthetase OS=Escherichia coli (strain K12) GN=acs PE=1 SV=2	18.87	3 (3,0)	1	1	1	1
sp|P03817|MIOC_ECOLI	Protein MioC OS=Escherichia coli (strain K12) GN=mioC PE=1 SV=4	18.86	2 (2,0)	1	1	1	1
sp|P0A9X9|CSPA_ECOLI	Cold shock protein CspA OS=Escherichia coli (strain K12) GN=cspA PE=1 SV=2	18.81	3 (3,0)	1	1	1	1
sp|A7ZK67|MGSA_ECO24	Methylglyoxal synthase OS=Escherichia coli O139:H28 (strain E24377A / ETEC) GN=mgsA PE=3 SV=1	18.7	18 (18,0)	1	1	1	1
sp|A1AGK7|RL3_ECOK1	50S ribosomal protein L3 OS=Escherichia coli O1:K1 / APEC GN=rplC PE=3 SV=1	18.5	21 (21,0)	1	1	1	1
sp|A1AGN2|TUSD_ECOK1	Sulfurtransferase TusD OS=Escherichia coli O1:K1 / APEC GN=tusD PE=3 SV=1	18.02	11 (11,0)	1	1	1	1
sp|P0A998|FTNA_ECOLI	Bacterial non-heme ferritin OS=Escherichia coli (strain K12) GN=ftnA PE=1 SV=1	17.96	3 (3,0)	1	1	1	1
sp|A1AGJ4|RL6_ECOK1	50S ribosomal protein L6 OS=Escherichia coli O1:K1 / APEC GN=rplF PE=3 SV=1	17.68	21 (21,0)	1	1	1	1
sp|P23917|MAK_ECOLI	Fructokinase OS=Escherichia coli (strain K12) GN=mak PE=1 SV=2	17.41	1 (1,0)	1	1	1	1
sp|P0AA57|YOBA_ECOLI	Protein YobA OS=Escherichia coli (strain K12) GN=yobA PE=1 SV=1	17.41	2 (2,0)	1	1	1	1
sp|P0AFH8|OSMY_ECOLI	Osmotically-inducible protein Y OS=Escherichia coli (strain K12) GN=osmY PE=1 SV=1	16.83	2 (2,0)	1	1	1	1
sp|P69813|PTKA_ECOL6	PTS system galactitol-specific EIIA component OS=Escherichia coli O6:H1 (strain CFT073 / ATCC 700928 / UPEC) GN=gatA PE=3 SV=1	16.32	3 (3,0)	1	1	1	1
sp|P75800|YLIE_ECOLI	Putative cyclic di-GMP phosphodiesterase YliE OS=Escherichia coli (strain K12) GN=yliE PE=1 SV=1	15.71	1 (1,0)	1	1	1	1
sp|P0AEM6|FLIA_ECOLI	RNA polymerase sigma factor FliA OS=Escherichia coli (strain K12) GN=fliA PE=1 SV=1	15.67	3 (3,0)	1	1	1	1
sp|P76558|MAO2_ECOLI	NADP-dependent malic enzyme OS=Escherichia coli (strain K12) GN=maeB PE=1 SV=1	13.96	1 (1,0)	1	1	1	1
sp|P15032|RECE_ECOLI	Exodeoxyribonuclease 8 OS=Escherichia coli (strain K12) GN=recE PE=1 SV=3	13.02	1 (1,0)	1	1	1	1
sp|P0A870|TALB_ECOLI	Transaldolase B OS=Escherichia coli (strain K12) GN=talB PE=1 SV=2	12.29	3 (3,0)	1	1	1	1
sp|A1AGK2|RS3_ECOK1	30S ribosomal protein S3 OS=Escherichia coli O1:K1 / APEC GN=rpsC PE=3 SV=1	12.28	20 (20,0)	1	1	1	1
sp|P0AB55|YCII_ECOLI	Protein YciI OS=Escherichia coli (strain K12) GN=yciI PE=1 SV=1	12.07	2 (2,0)	1	1	1	1
sp|A7ZL19|YCIU_ECO24	UPF0263 protein YciU OS=Escherichia coli O139:H28 (strain E24377A / ETEC) GN=yciU PE=3 SV=1	9.2	19 (19,0)	1	1	1	1

## Sheet: Extended info
Protein Set	Description	Score	MW	Proteins	Peptides	Spectral Count	Specific Spectral Count	Sequence Count
ABI79209_1	ribosomal protein S30AE Escherichia phage V5	218.02	11502	1 (1,0)	4	5	5	3
Prev. AA	Peptide	Next AA		PTM	Score	Start	Stop	Calc. Mass	Exp. MoZ	Ppm	Charge	Missed Cl.	Rank	RT	Protein Set Count	Protein Sets
K	GSDAYEATDR	M			67.91	67	76	1083.45	542.73	3.41	2	0	1	18.4948	1	1 (ABI79209_1)
K	VENDHQEVMAFIFDNSGK	E			64.48	42	59	2078.94	1040.48	4.76	2	0	1	46.8937	1	1 (ABI79209_1)
K	VENDHQEVMAFIFDNSGK	E		Oxidation (M9)	48	42	59	2094.93	1048.47	1.04	2	0	1	39.9093	1	1 (ABI79209_1)
K	VKIDFGE	-			37.63	99	105	806.42	404.22	-0.71	2	1	1	34.1564	1	1 (ABI79209_1)
